# Supplementary material for: Burden of orofacial clefts from 1990–2021 at global, regional, and national levels
Source: Front Pediatr. 2025 Mar 21;13:1502877. doi: 10.3389/fped.2025.1502877 (PMC11968431; doi:10.3389/fped.2025.1502877)
Supplement: Supplementary file 2 [file Datasheet2.csv]

measure_id	measure_name	location_id	location_name	sex_id	sex_name	age_id	age_name	cause_id	cause_name	metric_id	metric_name	year	val	upper	lower
1	Deaths	1	Global	1	Male	22	All ages	644	Orofacial clefts	1	Number	1990	6386.85947	16288.20081	1768.720655
1	Deaths	1	Global	2	Female	22	All ages	644	Orofacial clefts	1	Number	1990	5966.940402	16307.59536	2060.265487
1	Deaths	1	Global	3	Both	22	All ages	644	Orofacial clefts	1	Number	1990	12353.79987	22916.99192	4489.851602
1	Deaths	1	Global	1	Male	22	All ages	644	Orofacial clefts	2	Percent	1990	0.000257364	0.000650258	7.19E-05
1	Deaths	1	Global	2	Female	22	All ages	644	Orofacial clefts	2	Percent	1990	0.00028035	0.000764166	9.66E-05
1	Deaths	1	Global	3	Both	22	All ages	644	Orofacial clefts	2	Percent	1990	0.000267956	0.000494943	9.77E-05
1	Deaths	1	Global	1	Male	22	All ages	644	Orofacial clefts	3	Rate	1990	0.237806054	0.606469076	0.065855916
1	Deaths	1	Global	2	Female	22	All ages	644	Orofacial clefts	3	Rate	1990	0.225347805	0.615873559	0.077808102
1	Deaths	1	Global	3	Both	22	All ages	644	Orofacial clefts	3	Rate	1990	0.231621149	0.429670228	0.084180139
1	Deaths	1	Global	1	Male	27	Age-standardized	644	Orofacial clefts	3	Rate	1990	0.194384601	0.495952867	0.05388885
1	Deaths	1	Global	2	Female	27	Age-standardized	644	Orofacial clefts	3	Rate	1990	0.19517785	0.533756135	0.067491533
1	Deaths	1	Global	3	Both	27	Age-standardized	644	Orofacial clefts	3	Rate	1990	0.194816183	0.361685506	0.070935412
1	Deaths	44635	High SDI	1	Male	22	All ages	644	Orofacial clefts	1	Number	1990	78.17812722	178.6587276	21.93720401
1	Deaths	44635	High SDI	2	Female	22	All ages	644	Orofacial clefts	1	Number	1990	61.9628505	126.1692813	24.43969383
1	Deaths	44635	High SDI	3	Both	22	All ages	644	Orofacial clefts	1	Number	1990	140.1409777	265.0518081	53.25301747
1	Deaths	44635	High SDI	1	Male	22	All ages	644	Orofacial clefts	2	Percent	1990	2.04E-05	4.67E-05	5.71E-06
1	Deaths	44635	High SDI	2	Female	22	All ages	644	Orofacial clefts	2	Percent	1990	1.73E-05	3.53E-05	6.82E-06
1	Deaths	44635	High SDI	3	Both	22	All ages	644	Orofacial clefts	2	Percent	1990	1.89E-05	3.57E-05	7.19E-06
1	Deaths	44635	High SDI	1	Male	22	All ages	644	Orofacial clefts	3	Rate	1990	0.018038405	0.041222765	0.005061674
1	Deaths	44635	High SDI	2	Female	22	All ages	644	Orofacial clefts	3	Rate	1990	0.013888798	0.028280488	0.005478088
1	Deaths	44635	High SDI	3	Both	22	All ages	644	Orofacial clefts	3	Rate	1990	0.015933555	0.030135493	0.006054688
1	Deaths	44635	High SDI	1	Male	27	Age-standardized	644	Orofacial clefts	3	Rate	1990	0.025185469	0.057512364	0.007056744
1	Deaths	44635	High SDI	2	Female	27	Age-standardized	644	Orofacial clefts	3	Rate	1990	0.021102875	0.043025679	0.008312339
1	Deaths	44635	High SDI	3	Both	27	Age-standardized	644	Orofacial clefts	3	Rate	1990	0.023201519	0.043883916	0.00880463
1	Deaths	44637	Low SDI	1	Male	22	All ages	644	Orofacial clefts	1	Number	1990	609.569084	2666.224457	48.52521118
1	Deaths	44637	Low SDI	2	Female	22	All ages	644	Orofacial clefts	1	Number	1990	634.171782	3567.085624	35.7593298
1	Deaths	44637	Low SDI	3	Both	22	All ages	644	Orofacial clefts	1	Number	1990	1243.740866	4732.865607	102.7437398
1	Deaths	44637	Low SDI	1	Male	22	All ages	644	Orofacial clefts	2	Percent	1990	0.000159194	0.000706388	1.25E-05
1	Deaths	44637	Low SDI	2	Female	22	All ages	644	Orofacial clefts	2	Percent	1990	0.000191363	0.001081844	1.08E-05
1	Deaths	44637	Low SDI	3	Both	22	All ages	644	Orofacial clefts	2	Percent	1990	0.00017417	0.000663239	1.43E-05
1	Deaths	44637	Low SDI	1	Male	22	All ages	644	Orofacial clefts	3	Rate	1990	0.241573667	1.056631048	0.019230656
1	Deaths	44637	Low SDI	2	Female	22	All ages	644	Orofacial clefts	3	Rate	1990	0.254720203	1.432748667	0.014363023
1	Deaths	44637	Low SDI	3	Both	22	All ages	644	Orofacial clefts	3	Rate	1990	0.248102817	0.944117318	0.020495436
1	Deaths	44637	Low SDI	1	Male	27	Age-standardized	644	Orofacial clefts	3	Rate	1990	0.115853842	0.51014345	0.009369146
1	Deaths	44637	Low SDI	2	Female	27	Age-standardized	644	Orofacial clefts	3	Rate	1990	0.129359772	0.728183225	0.007355565
1	Deaths	44637	Low SDI	3	Both	27	Age-standardized	644	Orofacial clefts	3	Rate	1990	0.122527089	0.474415709	0.010205171
1	Deaths	44637	Low SDI	1	Male	22	All ages	644	Orofacial clefts	1	Number	1991	609.9163495	2652.583346	48.19303543
1	Deaths	44637	Low SDI	2	Female	22	All ages	644	Orofacial clefts	1	Number	1991	625.10339	3491.780796	35.66152579
1	Deaths	44637	Low SDI	3	Both	22	All ages	644	Orofacial clefts	1	Number	1991	1235.019739	4641.751306	102.1032844
1	Deaths	44637	Low SDI	1	Male	22	All ages	644	Orofacial clefts	2	Percent	1991	0.000157713	0.000700482	1.25E-05
1	Deaths	44637	Low SDI	2	Female	22	All ages	644	Orofacial clefts	2	Percent	1991	0.000185526	0.001039972	1.06E-05
1	Deaths	44637	Low SDI	3	Both	22	All ages	644	Orofacial clefts	2	Percent	1991	0.000170717	0.000643688	1.42E-05
1	Deaths	44637	Low SDI	1	Male	22	All ages	644	Orofacial clefts	3	Rate	1991	0.235995092	1.026364764	0.018647344
1	Deaths	44637	Low SDI	2	Female	22	All ages	644	Orofacial clefts	3	Rate	1991	0.245262221	1.370016426	0.013991965
1	Deaths	44637	Low SDI	3	Both	22	All ages	644	Orofacial clefts	3	Rate	1991	0.240596403	0.90426787	0.019890923
1	Deaths	44637	Low SDI	1	Male	27	Age-standardized	644	Orofacial clefts	3	Rate	1991	0.113693061	0.494945045	0.00914787
1	Deaths	44637	Low SDI	2	Female	27	Age-standardized	644	Orofacial clefts	3	Rate	1991	0.125119941	0.700910309	0.007172238
1	Deaths	44637	Low SDI	3	Both	27	Age-standardized	644	Orofacial clefts	3	Rate	1991	0.119346554	0.456238565	0.009944601
1	Deaths	44634	High-middle SDI	1	Male	22	All ages	644	Orofacial clefts	1	Number	1990	1398.799303	3244.898492	364.3180464
1	Deaths	44634	High-middle SDI	2	Female	22	All ages	644	Orofacial clefts	1	Number	1990	1419.340568	3095.913586	438.5181305
1	Deaths	44634	High-middle SDI	3	Both	22	All ages	644	Orofacial clefts	1	Number	1990	2818.139871	5607.17527	1099.612765
1	Deaths	44634	High-middle SDI	1	Male	22	All ages	644	Orofacial clefts	2	Percent	1990	0.000303447	0.000697512	7.71E-05
1	Deaths	44634	High-middle SDI	2	Female	22	All ages	644	Orofacial clefts	2	Percent	1990	0.000353108	0.000768226	0.000108261
1	Deaths	44634	High-middle SDI	3	Both	22	All ages	644	Orofacial clefts	2	Percent	1990	0.000326418	0.000644118	0.00012787
1	Deaths	44634	High-middle SDI	1	Male	22	All ages	644	Orofacial clefts	3	Rate	1990	0.26429679	0.613108866	0.068836244
1	Deaths	44634	High-middle SDI	2	Female	22	All ages	644	Orofacial clefts	3	Rate	1990	0.265655345	0.579456412	0.082076626
1	Deaths	44634	High-middle SDI	3	Both	22	All ages	644	Orofacial clefts	3	Rate	1990	0.264979278	0.527221969	0.103392525
1	Deaths	44634	High-middle SDI	1	Male	27	Age-standardized	644	Orofacial clefts	3	Rate	1990	0.302850473	0.702376757	0.078818945
1	Deaths	44634	High-middle SDI	2	Female	27	Age-standardized	644	Orofacial clefts	3	Rate	1990	0.336259691	0.734821012	0.104101391
1	Deaths	44634	High-middle SDI	3	Both	27	Age-standardized	644	Orofacial clefts	3	Rate	1990	0.318829468	0.63536405	0.12412224
1	Deaths	44636	Low-middle SDI	1	Male	22	All ages	644	Orofacial clefts	1	Number	1990	1525.120324	5284.151608	258.7487111
1	Deaths	44636	Low-middle SDI	2	Female	22	All ages	644	Orofacial clefts	1	Number	1990	1427.677137	6222.947348	415.6019815
1	Deaths	44636	Low-middle SDI	3	Both	22	All ages	644	Orofacial clefts	1	Number	1990	2952.797461	7563.264137	850.7831095
1	Deaths	44636	Low-middle SDI	1	Male	22	All ages	644	Orofacial clefts	2	Percent	1990	0.000253696	0.000872486	4.32E-05
1	Deaths	44636	Low-middle SDI	2	Female	22	All ages	644	Orofacial clefts	2	Percent	1990	0.000276888	0.00120932	8.04E-05
1	Deaths	44636	Low-middle SDI	3	Both	22	All ages	644	Orofacial clefts	2	Percent	1990	0.000264443	0.000670148	7.75E-05
1	Deaths	44636	Low-middle SDI	1	Male	22	All ages	644	Orofacial clefts	3	Rate	1990	0.257947887	0.893723414	0.043762897
1	Deaths	44636	Low-middle SDI	2	Female	22	All ages	644	Orofacial clefts	3	Rate	1990	0.250399838	1.091440752	0.072892299
1	Deaths	44636	Low-middle SDI	3	Both	22	All ages	644	Orofacial clefts	3	Rate	1990	0.254242403	0.651213797	0.07325431
1	Deaths	44636	Low-middle SDI	1	Male	27	Age-standardized	644	Orofacial clefts	3	Rate	1990	0.162292382	0.562062363	0.02772842
1	Deaths	44636	Low-middle SDI	2	Female	27	Age-standardized	644	Orofacial clefts	3	Rate	1990	0.161983169	0.705255923	0.047248251
1	Deaths	44636	Low-middle SDI	3	Both	27	Age-standardized	644	Orofacial clefts	3	Rate	1990	0.162187495	0.415126906	0.046994729
1	Deaths	1	Global	1	Male	22	All ages	644	Orofacial clefts	1	Number	1991	6108.917155	14919.53177	1732.351042
1	Deaths	1	Global	2	Female	22	All ages	644	Orofacial clefts	1	Number	1991	5641.803021	15420.22696	2025.827819
1	Deaths	1	Global	3	Both	22	All ages	644	Orofacial clefts	1	Number	1991	11750.72018	21347.70907	4414.401561
1	Deaths	1	Global	1	Male	22	All ages	644	Orofacial clefts	2	Percent	1991	0.000243421	0.000599699	6.90E-05
1	Deaths	1	Global	2	Female	22	All ages	644	Orofacial clefts	2	Percent	1991	0.000262285	0.000708543	9.32E-05
1	Deaths	1	Global	3	Both	22	All ages	644	Orofacial clefts	2	Percent	1991	0.000252126	0.000457519	9.51E-05
1	Deaths	1	Global	1	Male	22	All ages	644	Orofacial clefts	3	Rate	1991	0.223887111	0.546789353	0.063489332
1	Deaths	1	Global	2	Female	22	All ages	644	Orofacial clefts	3	Rate	1991	0.209892905	0.573681184	0.075367198
1	Deaths	1	Global	3	Both	22	All ages	644	Orofacial clefts	3	Rate	1991	0.21694249	0.394122665	0.081498942
1	Deaths	1	Global	1	Male	27	Age-standardized	644	Orofacial clefts	3	Rate	1991	0.186842149	0.45605662	0.053079471
1	Deaths	1	Global	2	Female	27	Age-standardized	644	Orofacial clefts	3	Rate	1991	0.185424253	0.506739367	0.066502979
1	Deaths	1	Global	3	Both	27	Age-standardized	644	Orofacial clefts	3	Rate	1991	0.186200113	0.338377317	0.070019324
1	Deaths	1	Global	1	Male	22	All ages	644	Orofacial clefts	1	Number	1992	5803.134554	13970.50191	1727.412073
1	Deaths	1	Global	2	Female	22	All ages	644	Orofacial clefts	1	Number	1992	5295.806608	14092.71713	1965.792855
1	Deaths	1	Global	3	Both	22	All ages	644	Orofacial clefts	1	Number	1992	11098.94116	19916.44744	4290.169694
1	Deaths	1	Global	1	Male	22	All ages	644	Orofacial clefts	2	Percent	1992	0.000228997	0.000549983	6.81E-05
1	Deaths	1	Global	2	Female	22	All ages	644	Orofacial clefts	2	Percent	1992	0.00024458	0.00064933	9.01E-05
1	Deaths	1	Global	3	Both	22	All ages	644	Orofacial clefts	2	Percent	1992	0.00023615	0.00042382	9.20E-05
1	Deaths	1	Global	1	Male	22	All ages	644	Orofacial clefts	3	Rate	1992	0.209488739	0.504324481	0.062358261
1	Deaths	1	Global	2	Female	22	All ages	644	Orofacial clefts	3	Rate	1992	0.194194287	0.516772109	0.072084532
1	Deaths	1	Global	3	Both	22	All ages	644	Orofacial clefts	3	Rate	1992	0.201901435	0.362301166	0.078042708
1	Deaths	1	Global	1	Male	27	Age-standardized	644	Orofacial clefts	3	Rate	1992	0.178300597	0.428960599	0.053103151
1	Deaths	1	Global	2	Female	27	Age-standardized	644	Orofacial clefts	3	Rate	1992	0.174915406	0.46547993	0.064943072
1	Deaths	1	Global	3	Both	27	Age-standardized	644	Orofacial clefts	3	Rate	1992	0.176705024	0.317083916	0.068318992
1	Deaths	44639	Middle SDI	1	Male	22	All ages	644	Orofacial clefts	1	Number	1991	2630.58367	5820.059163	980.0254867
1	Deaths	44639	Middle SDI	2	Female	22	All ages	644	Orofacial clefts	1	Number	1991	2255.897486	4051.641299	929.7550663
1	Deaths	44639	Middle SDI	3	Both	22	All ages	644	Orofacial clefts	1	Number	1991	4886.481156	8349.110947	2291.81553
1	Deaths	44639	Middle SDI	1	Male	22	All ages	644	Orofacial clefts	2	Percent	1991	0.000400897	0.000851632	0.000147753
1	Deaths	44639	Middle SDI	2	Female	22	All ages	644	Orofacial clefts	2	Percent	1991	0.000433816	0.000790791	0.000176954
1	Deaths	44639	Middle SDI	3	Both	22	All ages	644	Orofacial clefts	2	Percent	1991	0.000415368	0.000697639	0.00019405
1	Deaths	44639	Middle SDI	1	Male	22	All ages	644	Orofacial clefts	3	Rate	1991	0.294748312	0.652118628	0.109808656
1	Deaths	44639	Middle SDI	2	Female	22	All ages	644	Orofacial clefts	3	Rate	1991	0.262320347	0.47113309	0.10811381
1	Deaths	44639	Middle SDI	3	Both	22	All ages	644	Orofacial clefts	3	Rate	1991	0.278835085	0.476421577	0.130776843
1	Deaths	44639	Middle SDI	1	Male	27	Age-standardized	644	Orofacial clefts	3	Rate	1991	0.255981968	0.566381979	0.095394318
1	Deaths	44639	Middle SDI	2	Female	27	Age-standardized	644	Orofacial clefts	3	Rate	1991	0.238877302	0.429100498	0.098440284
1	Deaths	44639	Middle SDI	3	Both	27	Age-standardized	644	Orofacial clefts	3	Rate	1991	0.247837626	0.42336168	0.116236611
1	Deaths	44639	Middle SDI	1	Male	22	All ages	644	Orofacial clefts	1	Number	1990	2772.276018	6161.885738	966.8642281
1	Deaths	44639	Middle SDI	2	Female	22	All ages	644	Orofacial clefts	1	Number	1990	2420.722799	4584.075561	951.7042508
1	Deaths	44639	Middle SDI	3	Both	22	All ages	644	Orofacial clefts	1	Number	1990	5192.998817	8942.54171	2311.258061
1	Deaths	44639	Middle SDI	1	Male	22	All ages	644	Orofacial clefts	2	Percent	1990	0.000425754	0.000914707	0.000149734
1	Deaths	44639	Middle SDI	2	Female	22	All ages	644	Orofacial clefts	2	Percent	1990	0.000466141	0.000886457	0.000185442
1	Deaths	44639	Middle SDI	3	Both	22	All ages	644	Orofacial clefts	2	Percent	1990	0.0004435	0.000766128	0.000198451
1	Deaths	44639	Middle SDI	1	Male	22	All ages	644	Orofacial clefts	3	Rate	1990	0.316086199	0.702558847	0.110238821
1	Deaths	44639	Middle SDI	2	Female	22	All ages	644	Orofacial clefts	3	Rate	1990	0.286190354	0.541953093	0.112515393
1	Deaths	44639	Middle SDI	3	Both	22	All ages	644	Orofacial clefts	3	Rate	1990	0.301409138	0.519038014	0.13414875
1	Deaths	44639	Middle SDI	1	Male	27	Age-standardized	644	Orofacial clefts	3	Rate	1990	0.26654498	0.592505562	0.092967853
1	Deaths	44639	Middle SDI	2	Female	27	Age-standardized	644	Orofacial clefts	3	Rate	1990	0.25324399	0.479374643	0.099629837
1	Deaths	44639	Middle SDI	3	Both	27	Age-standardized	644	Orofacial clefts	3	Rate	1990	0.260229413	0.447771207	0.115950446
1	Deaths	44635	High SDI	1	Male	22	All ages	644	Orofacial clefts	1	Number	1991	72.7214617	159.1537667	20.76920174
1	Deaths	44635	High SDI	2	Female	22	All ages	644	Orofacial clefts	1	Number	1991	56.38986964	115.2073238	22.02065549
1	Deaths	44635	High SDI	3	Both	22	All ages	644	Orofacial clefts	1	Number	1991	129.1113313	241.5244021	48.68776865
1	Deaths	44635	High SDI	1	Male	22	All ages	644	Orofacial clefts	2	Percent	1991	1.89E-05	4.13E-05	5.37E-06
1	Deaths	44635	High SDI	2	Female	22	All ages	644	Orofacial clefts	2	Percent	1991	1.57E-05	3.21E-05	6.11E-06
1	Deaths	44635	High SDI	3	Both	22	All ages	644	Orofacial clefts	2	Percent	1991	1.73E-05	3.23E-05	6.51E-06
1	Deaths	44635	High SDI	1	Male	22	All ages	644	Orofacial clefts	3	Rate	1991	0.016635547	0.036407546	0.004751101
1	Deaths	44635	High SDI	2	Female	22	All ages	644	Orofacial clefts	3	Rate	1991	0.012544663	0.025629374	0.004898782
1	Deaths	44635	High SDI	3	Both	22	All ages	644	Orofacial clefts	3	Rate	1991	0.014561573	0.027239866	0.005491156
1	Deaths	44635	High SDI	1	Male	27	Age-standardized	644	Orofacial clefts	3	Rate	1991	0.023650817	0.051776158	0.006736758
1	Deaths	44635	High SDI	2	Female	27	Age-standardized	644	Orofacial clefts	3	Rate	1991	0.019383571	0.039702188	0.007550485
1	Deaths	44635	High SDI	3	Both	27	Age-standardized	644	Orofacial clefts	3	Rate	1991	0.021576831	0.040369923	0.008117939
1	Deaths	44636	Low-middle SDI	1	Male	22	All ages	644	Orofacial clefts	1	Number	1991	1476.492323	5117.833344	252.1812047
1	Deaths	44636	Low-middle SDI	2	Female	22	All ages	644	Orofacial clefts	1	Number	1991	1374.444037	6000.040987	409.8997277
1	Deaths	44636	Low-middle SDI	3	Both	22	All ages	644	Orofacial clefts	1	Number	1991	2850.93636	7088.086993	821.3755682
1	Deaths	44636	Low-middle SDI	1	Male	22	All ages	644	Orofacial clefts	2	Percent	1991	0.000242701	0.000851652	4.15E-05
1	Deaths	44636	Low-middle SDI	2	Female	22	All ages	644	Orofacial clefts	2	Percent	1991	0.0002623	0.001137725	7.78E-05
1	Deaths	44636	Low-middle SDI	3	Both	22	All ages	644	Orofacial clefts	2	Percent	1991	0.000251753	0.000622897	7.34E-05
1	Deaths	44636	Low-middle SDI	1	Male	22	All ages	644	Orofacial clefts	3	Rate	1991	0.245042019	0.849367245	0.041852565
1	Deaths	44636	Low-middle SDI	2	Female	22	All ages	644	Orofacial clefts	3	Rate	1991	0.236555076	1.032664926	0.070547697
1	Deaths	44636	Low-middle SDI	3	Both	22	All ages	644	Orofacial clefts	3	Rate	1991	0.240875709	0.598872709	0.069398049
1	Deaths	44636	Low-middle SDI	1	Male	27	Age-standardized	644	Orofacial clefts	3	Rate	1991	0.156279745	0.540265621	0.026904286
1	Deaths	44636	Low-middle SDI	2	Female	27	Age-standardized	644	Orofacial clefts	3	Rate	1991	0.155207686	0.677008649	0.046291819
1	Deaths	44636	Low-middle SDI	3	Both	27	Age-standardized	644	Orofacial clefts	3	Rate	1991	0.155802401	0.387650264	0.045130394
1	Deaths	44634	High-middle SDI	1	Male	22	All ages	644	Orofacial clefts	1	Number	1991	1316.37935	2943.294384	352.6037241
1	Deaths	44634	High-middle SDI	2	Female	22	All ages	644	Orofacial clefts	1	Number	1991	1327.058258	2843.877783	432.7360253
1	Deaths	44634	High-middle SDI	3	Both	22	All ages	644	Orofacial clefts	1	Number	1991	2643.437608	5221.479155	1065.261934
1	Deaths	44634	High-middle SDI	1	Male	22	All ages	644	Orofacial clefts	2	Percent	1991	0.000280254	0.000629568	7.46E-05
1	Deaths	44634	High-middle SDI	2	Female	22	All ages	644	Orofacial clefts	2	Percent	1991	0.000325845	0.000693303	0.000107148
1	Deaths	44634	High-middle SDI	3	Both	22	All ages	644	Orofacial clefts	2	Percent	1991	0.000301286	0.000581576	0.000121768
1	Deaths	44634	High-middle SDI	1	Male	22	All ages	644	Orofacial clefts	3	Rate	1991	0.245841091	0.549676431	0.065850687
1	Deaths	44634	High-middle SDI	2	Female	22	All ages	644	Orofacial clefts	3	Rate	1991	0.245745979	0.52663214	0.080134491
1	Deaths	44634	High-middle SDI	3	Both	22	All ages	644	Orofacial clefts	3	Rate	1991	0.245793334	0.485505981	0.099050676
1	Deaths	44634	High-middle SDI	1	Male	27	Age-standardized	644	Orofacial clefts	3	Rate	1991	0.295437692	0.661367661	0.078932767
1	Deaths	44634	High-middle SDI	2	Female	27	Age-standardized	644	Orofacial clefts	3	Rate	1991	0.326156341	0.699655512	0.106396754
1	Deaths	44634	High-middle SDI	3	Both	27	Age-standardized	644	Orofacial clefts	3	Rate	1991	0.310110388	0.613218715	0.124674465
1	Deaths	44637	Low SDI	1	Male	22	All ages	644	Orofacial clefts	1	Number	1992	609.6602874	2613.106483	49.32247772
1	Deaths	44637	Low SDI	2	Female	22	All ages	644	Orofacial clefts	1	Number	1992	618.7790321	3413.212328	36.95983148
1	Deaths	44637	Low SDI	3	Both	22	All ages	644	Orofacial clefts	1	Number	1992	1228.43932	4639.918955	102.4297406
1	Deaths	44637	Low SDI	1	Male	22	All ages	644	Orofacial clefts	2	Percent	1992	0.000156579	0.000687937	1.25E-05
1	Deaths	44637	Low SDI	2	Female	22	All ages	644	Orofacial clefts	2	Percent	1992	0.000180914	0.000992592	1.09E-05
1	Deaths	44637	Low SDI	3	Both	22	All ages	644	Orofacial clefts	2	Percent	1992	0.000167931	0.000635359	1.39E-05
1	Deaths	44637	Low SDI	1	Male	22	All ages	644	Orofacial clefts	3	Rate	1992	0.22996329	0.985661321	0.018604392
1	Deaths	44637	Low SDI	2	Female	22	All ages	644	Orofacial clefts	3	Rate	1992	0.236852326	1.306487834	0.014147251
1	Deaths	44637	Low SDI	3	Both	22	All ages	644	Orofacial clefts	3	Rate	1992	0.233382541	0.881505549	0.019459906
1	Deaths	44637	Low SDI	1	Male	27	Age-standardized	644	Orofacial clefts	3	Rate	1992	0.111007253	0.476298262	0.009139109
1	Deaths	44637	Low SDI	2	Female	27	Age-standardized	644	Orofacial clefts	3	Rate	1992	0.12108449	0.672553262	0.007258673
1	Deaths	44637	Low SDI	3	Both	27	Age-standardized	644	Orofacial clefts	3	Rate	1992	0.115997112	0.444943651	0.009739947
1	Deaths	44635	High SDI	1	Male	22	All ages	644	Orofacial clefts	1	Number	1992	67.15992369	139.7941252	19.49980672
1	Deaths	44635	High SDI	2	Female	22	All ages	644	Orofacial clefts	1	Number	1992	50.04888079	103.048144	19.58436015
1	Deaths	44635	High SDI	3	Both	22	All ages	644	Orofacial clefts	1	Number	1992	117.2088045	212.6644735	44.32047645
1	Deaths	44635	High SDI	1	Male	22	All ages	644	Orofacial clefts	2	Percent	1992	1.74E-05	3.63E-05	5.05E-06
1	Deaths	44635	High SDI	2	Female	22	All ages	644	Orofacial clefts	2	Percent	1992	1.38E-05	2.85E-05	5.42E-06
1	Deaths	44635	High SDI	3	Both	22	All ages	644	Orofacial clefts	2	Percent	1992	1.57E-05	2.84E-05	5.93E-06
1	Deaths	44635	High SDI	1	Male	22	All ages	644	Orofacial clefts	3	Rate	1992	0.015237218	0.031716439	0.004424109
1	Deaths	44635	High SDI	2	Female	22	All ages	644	Orofacial clefts	3	Rate	1992	0.011052694	0.022756944	0.00432497
1	Deaths	44635	High SDI	3	Both	22	All ages	644	Orofacial clefts	3	Rate	1992	0.013116722	0.023799072	0.004959861
1	Deaths	44635	High SDI	1	Male	27	Age-standardized	644	Orofacial clefts	3	Rate	1992	0.022147915	0.046219843	0.006412533
1	Deaths	44635	High SDI	2	Female	27	Age-standardized	644	Orofacial clefts	3	Rate	1992	0.017447752	0.035983313	0.006813105
1	Deaths	44635	High SDI	3	Both	27	Age-standardized	644	Orofacial clefts	3	Rate	1992	0.019863497	0.036080946	0.007489358
1	Deaths	44636	Low-middle SDI	1	Male	22	All ages	644	Orofacial clefts	1	Number	1992	1424.552958	5072.076302	243.3225536
1	Deaths	44636	Low-middle SDI	2	Female	22	All ages	644	Orofacial clefts	1	Number	1992	1322.74846	5681.003071	402.2592912
1	Deaths	44636	Low-middle SDI	3	Both	22	All ages	644	Orofacial clefts	1	Number	1992	2747.301418	6736.408194	793.5477702
1	Deaths	44636	Low-middle SDI	1	Male	22	All ages	644	Orofacial clefts	2	Percent	1992	0.000234854	0.000835842	4.02E-05
1	Deaths	44636	Low-middle SDI	2	Female	22	All ages	644	Orofacial clefts	2	Percent	1992	0.000253378	0.001093213	7.71E-05
1	Deaths	44636	Low-middle SDI	3	Both	22	All ages	644	Orofacial clefts	2	Percent	1992	0.000243439	0.000595371	7.14E-05
1	Deaths	44636	Low-middle SDI	1	Male	22	All ages	644	Orofacial clefts	3	Rate	1992	0.232064956	0.826260026	0.039638146
1	Deaths	44636	Low-middle SDI	2	Female	22	All ages	644	Orofacial clefts	3	Rate	1992	0.223452189	0.959693104	0.067953751
1	Deaths	44636	Low-middle SDI	3	Both	22	All ages	644	Orofacial clefts	3	Rate	1992	0.227836782	0.558657872	0.065809805
1	Deaths	44636	Low-middle SDI	1	Male	27	Age-standardized	644	Orofacial clefts	3	Rate	1992	0.149811753	0.531702472	0.025785329
1	Deaths	44636	Low-middle SDI	2	Female	27	Age-standardized	644	Orofacial clefts	3	Rate	1992	0.148529828	0.63841949	0.045318329
1	Deaths	44636	Low-middle SDI	3	Both	27	Age-standardized	644	Orofacial clefts	3	Rate	1992	0.14923012	0.366477124	0.043356458
1	Deaths	1	Global	1	Male	22	All ages	644	Orofacial clefts	1	Number	1994	5108.06191	12006.66509	1572.498034
1	Deaths	1	Global	2	Female	22	All ages	644	Orofacial clefts	1	Number	1994	4593.673067	12210.70149	1765.031816
1	Deaths	1	Global	3	Both	22	All ages	644	Orofacial clefts	1	Number	1994	9701.734977	17469.79491	3963.824753
1	Deaths	1	Global	1	Male	22	All ages	644	Orofacial clefts	2	Percent	1994	0.000192284	0.00044898	5.93E-05
1	Deaths	1	Global	2	Female	22	All ages	644	Orofacial clefts	2	Percent	1994	0.000205363	0.000546272	7.88E-05
1	Deaths	1	Global	3	Both	22	All ages	644	Orofacial clefts	2	Percent	1994	0.000198308	0.000353945	8.14E-05
1	Deaths	1	Global	1	Male	22	All ages	644	Orofacial clefts	3	Rate	1994	0.179339877	0.421544193	0.05520912
1	Deaths	1	Global	2	Female	22	All ages	644	Orofacial clefts	3	Rate	1994	0.163930869	0.435753889	0.062987329
1	Deaths	1	Global	3	Both	22	All ages	644	Orofacial clefts	3	Rate	1994	0.171698171	0.309174786	0.07015049
1	Deaths	1	Global	1	Male	27	Age-standardized	644	Orofacial clefts	3	Rate	1994	0.157786609	0.370431616	0.04865453
1	Deaths	1	Global	2	Female	27	Age-standardized	644	Orofacial clefts	3	Rate	1994	0.152741551	0.406500662	0.058731966
1	Deaths	1	Global	3	Both	27	Age-standardized	644	Orofacial clefts	3	Rate	1994	0.155384153	0.279720499	0.063561661
1	Deaths	44634	High-middle SDI	1	Male	22	All ages	644	Orofacial clefts	1	Number	1992	1225.709582	2674.736954	333.9195563
1	Deaths	44634	High-middle SDI	2	Female	22	All ages	644	Orofacial clefts	1	Number	1992	1218.214069	2512.95854	420.0503714
1	Deaths	44634	High-middle SDI	3	Both	22	All ages	644	Orofacial clefts	1	Number	1992	2443.92365	4564.788509	1019.174727
1	Deaths	44634	High-middle SDI	1	Male	22	All ages	644	Orofacial clefts	2	Percent	1992	0.000251752	0.00055055	6.83E-05
1	Deaths	44634	High-middle SDI	2	Female	22	All ages	644	Orofacial clefts	2	Percent	1992	0.000294007	0.000601173	9.98E-05
1	Deaths	44634	High-middle SDI	3	Both	22	All ages	644	Orofacial clefts	2	Percent	1992	0.000271047	0.000508722	0.00011296
1	Deaths	44634	High-middle SDI	1	Male	22	All ages	644	Orofacial clefts	3	Rate	1992	0.226498683	0.494264227	0.061704943
1	Deaths	44634	High-middle SDI	2	Female	22	All ages	644	Orofacial clefts	3	Rate	1992	0.22336953	0.460771536	0.077019677
1	Deaths	44634	High-middle SDI	3	Both	22	All ages	644	Orofacial clefts	3	Rate	1992	0.224928022	0.420123129	0.093800375
1	Deaths	44634	High-middle SDI	1	Male	27	Age-standardized	644	Orofacial clefts	3	Rate	1992	0.285507307	0.622634086	0.077793256
1	Deaths	44634	High-middle SDI	2	Female	27	Age-standardized	644	Orofacial clefts	3	Rate	1992	0.311288603	0.643452153	0.107365179
1	Deaths	44634	High-middle SDI	3	Both	27	Age-standardized	644	Orofacial clefts	3	Rate	1992	0.29781192	0.556041012	0.123916638
1	Deaths	44639	Middle SDI	1	Male	22	All ages	644	Orofacial clefts	1	Number	1992	2473.306695	5259.462088	951.7704145
1	Deaths	44639	Middle SDI	2	Female	22	All ages	644	Orofacial clefts	1	Number	1992	2083.238955	3597.619614	885.9880592
1	Deaths	44639	Middle SDI	3	Both	22	All ages	644	Orofacial clefts	1	Number	1992	4556.54565	7625.066753	2209.56628
1	Deaths	44639	Middle SDI	1	Male	22	All ages	644	Orofacial clefts	2	Percent	1992	0.000373864	0.00078323	0.000140609
1	Deaths	44639	Middle SDI	2	Female	22	All ages	644	Orofacial clefts	2	Percent	1992	0.000398485	0.00069678	0.000167602
1	Deaths	44639	Middle SDI	3	Both	22	All ages	644	Orofacial clefts	2	Percent	1992	0.000384535	0.000638868	0.00018661
1	Deaths	44639	Middle SDI	1	Male	22	All ages	644	Orofacial clefts	3	Rate	1992	0.272776724	0.580056991	0.104969115
1	Deaths	44639	Middle SDI	2	Female	22	All ages	644	Orofacial clefts	3	Rate	1992	0.238613756	0.412070601	0.101480888
1	Deaths	44639	Middle SDI	3	Both	22	All ages	644	Orofacial clefts	3	Rate	1992	0.256018252	0.428428993	0.124148717
1	Deaths	44639	Middle SDI	1	Male	27	Age-standardized	644	Orofacial clefts	3	Rate	1992	0.243833317	0.518481998	0.093855099
1	Deaths	44639	Middle SDI	2	Female	27	Age-standardized	644	Orofacial clefts	3	Rate	1992	0.223627805	0.386238869	0.095103891
1	Deaths	44639	Middle SDI	3	Both	27	Age-standardized	644	Orofacial clefts	3	Rate	1992	0.234200922	0.391940622	0.113578136
1	Deaths	44637	Low SDI	1	Male	22	All ages	644	Orofacial clefts	1	Number	1994	612.8616096	2691.881477	50.0152252
1	Deaths	44637	Low SDI	2	Female	22	All ages	644	Orofacial clefts	1	Number	1994	612.520722	3346.446522	38.43155024
1	Deaths	44637	Low SDI	3	Both	22	All ages	644	Orofacial clefts	1	Number	1994	1225.382332	4646.617767	103.7999767
1	Deaths	44637	Low SDI	1	Male	22	All ages	644	Orofacial clefts	2	Percent	1994	0.000136589	0.000611259	1.10E-05
1	Deaths	44637	Low SDI	2	Female	22	All ages	644	Orofacial clefts	2	Percent	1994	0.000166853	0.000914707	1.03E-05
1	Deaths	44637	Low SDI	3	Both	22	All ages	644	Orofacial clefts	2	Percent	1994	0.000150357	0.000568675	1.26E-05
1	Deaths	44637	Low SDI	1	Male	22	All ages	644	Orofacial clefts	3	Rate	1994	0.219478129	0.964017164	0.017911463
1	Deaths	44637	Low SDI	2	Female	22	All ages	644	Orofacial clefts	3	Rate	1994	0.222790885	1.217196015	0.013978628
1	Deaths	44637	Low SDI	3	Both	22	All ages	644	Orofacial clefts	3	Rate	1994	0.22112164	0.838487476	0.018730824
1	Deaths	44637	Low SDI	1	Male	27	Age-standardized	644	Orofacial clefts	3	Rate	1994	0.106103896	0.466786283	0.008738607
1	Deaths	44637	Low SDI	2	Female	27	Age-standardized	644	Orofacial clefts	3	Rate	1994	0.114108782	0.626124588	0.00721826
1	Deaths	44637	Low SDI	3	Both	27	Age-standardized	644	Orofacial clefts	3	Rate	1994	0.110071972	0.423490499	0.009387469
1	Deaths	44635	High SDI	1	Male	22	All ages	644	Orofacial clefts	1	Number	1994	55.1406706	108.3362381	16.09520583
1	Deaths	44635	High SDI	2	Female	22	All ages	644	Orofacial clefts	1	Number	1994	39.59262957	80.82177075	16.61741334
1	Deaths	44635	High SDI	3	Both	22	All ages	644	Orofacial clefts	1	Number	1994	94.73330017	171.2031938	38.10931276
1	Deaths	44635	High SDI	1	Male	22	All ages	644	Orofacial clefts	2	Percent	1994	1.40E-05	2.75E-05	4.10E-06
1	Deaths	44635	High SDI	2	Female	22	All ages	644	Orofacial clefts	2	Percent	1994	1.07E-05	2.18E-05	4.48E-06
1	Deaths	44635	High SDI	3	Both	22	All ages	644	Orofacial clefts	2	Percent	1994	1.24E-05	2.24E-05	4.98E-06
1	Deaths	44635	High SDI	1	Male	22	All ages	644	Orofacial clefts	3	Rate	1994	0.012325248	0.02421572	0.00359766
1	Deaths	44635	High SDI	2	Female	22	All ages	644	Orofacial clefts	3	Rate	1994	0.008625548	0.017607622	0.003620227
1	Deaths	44635	High SDI	3	Both	22	All ages	644	Orofacial clefts	3	Rate	1994	0.01045165	0.018888352	0.00420449
1	Deaths	44635	High SDI	1	Male	27	Age-standardized	644	Orofacial clefts	3	Rate	1994	0.018716467	0.036815894	0.005441924
1	Deaths	44635	High SDI	2	Female	27	Age-standardized	644	Orofacial clefts	3	Rate	1994	0.014217285	0.029088774	0.005952875
1	Deaths	44635	High SDI	3	Both	27	Age-standardized	644	Orofacial clefts	3	Rate	1994	0.016530367	0.029941423	0.006629148
1	Deaths	44636	Low-middle SDI	1	Male	22	All ages	644	Orofacial clefts	1	Number	1994	1315.961241	4721.228802	226.2100126
1	Deaths	44636	Low-middle SDI	2	Female	22	All ages	644	Orofacial clefts	1	Number	1994	1210.089081	5078.570931	361.9738548
1	Deaths	44636	Low-middle SDI	3	Both	22	All ages	644	Orofacial clefts	1	Number	1994	2526.050322	6219.415134	737.4992977
1	Deaths	44636	Low-middle SDI	1	Male	22	All ages	644	Orofacial clefts	2	Percent	1994	0.000214484	0.000772841	3.74E-05
1	Deaths	44636	Low-middle SDI	2	Female	22	All ages	644	Orofacial clefts	2	Percent	1994	0.000230507	0.000969805	6.86E-05
1	Deaths	44636	Low-middle SDI	3	Both	22	All ages	644	Orofacial clefts	2	Percent	1994	0.00022188	0.000540814	6.52E-05
1	Deaths	44636	Low-middle SDI	1	Male	22	All ages	644	Orofacial clefts	3	Rate	1994	0.206705684	0.741590859	0.035532122
1	Deaths	44636	Low-middle SDI	2	Female	22	All ages	644	Orofacial clefts	3	Rate	1994	0.197019073	0.826860894	0.0589343
1	Deaths	44636	Low-middle SDI	3	Both	22	All ages	644	Orofacial clefts	3	Rate	1994	0.201949253	0.497221386	0.058960596
1	Deaths	44636	Low-middle SDI	1	Male	27	Age-standardized	644	Orofacial clefts	3	Rate	1994	0.136422461	0.487145163	0.02357644
1	Deaths	44636	Low-middle SDI	2	Female	27	Age-standardized	644	Orofacial clefts	3	Rate	1994	0.134224791	0.562740064	0.040161049
1	Deaths	44636	Low-middle SDI	3	Both	27	Age-standardized	644	Orofacial clefts	3	Rate	1994	0.135393271	0.332414199	0.039719921
1	Deaths	44634	High-middle SDI	1	Male	22	All ages	644	Orofacial clefts	1	Number	1994	1034.024081	2057.611941	293.7952699
1	Deaths	44634	High-middle SDI	2	Female	22	All ages	644	Orofacial clefts	1	Number	1994	1004.767299	1962.390572	373.2893762
1	Deaths	44634	High-middle SDI	3	Both	22	All ages	644	Orofacial clefts	1	Number	1994	2038.79138	3759.782841	967.538955
1	Deaths	44634	High-middle SDI	1	Male	22	All ages	644	Orofacial clefts	2	Percent	1994	0.000195609	0.000393705	5.60E-05
1	Deaths	44634	High-middle SDI	2	Female	22	All ages	644	Orofacial clefts	2	Percent	1994	0.000225941	0.000436457	8.39E-05
1	Deaths	44634	High-middle SDI	3	Both	22	All ages	644	Orofacial clefts	2	Percent	1994	0.000209442	0.000388641	9.89E-05
1	Deaths	44634	High-middle SDI	1	Male	22	All ages	644	Orofacial clefts	3	Rate	1994	0.187748506	0.373602099	0.053344621
1	Deaths	44634	High-middle SDI	2	Female	22	All ages	644	Orofacial clefts	3	Rate	1994	0.181075754	0.353655372	0.067272945
1	Deaths	44634	High-middle SDI	3	Both	22	All ages	644	Orofacial clefts	3	Rate	1994	0.184399642	0.340055691	0.087509609
1	Deaths	44634	High-middle SDI	1	Male	27	Age-standardized	644	Orofacial clefts	3	Rate	1994	0.255954296	0.509618432	0.072679972
1	Deaths	44634	High-middle SDI	2	Female	27	Age-standardized	644	Orofacial clefts	3	Rate	1994	0.273753538	0.535149062	0.101849725
1	Deaths	44634	High-middle SDI	3	Both	27	Age-standardized	644	Orofacial clefts	3	Rate	1994	0.264438211	0.488182562	0.12525027
1	Deaths	1	Global	1	Male	22	All ages	644	Orofacial clefts	1	Number	1995	4792.579336	11154.96958	1499.486106
1	Deaths	1	Global	2	Female	22	All ages	644	Orofacial clefts	1	Number	1995	4251.107713	11383.99823	1676.263341
1	Deaths	1	Global	3	Both	22	All ages	644	Orofacial clefts	1	Number	1995	9043.687049	16355.39753	3776.846432
1	Deaths	1	Global	1	Male	22	All ages	644	Orofacial clefts	2	Percent	1995	0.00018128	0.000418677	5.69E-05
1	Deaths	1	Global	2	Female	22	All ages	644	Orofacial clefts	2	Percent	1995	0.000188915	0.000513417	7.44E-05
1	Deaths	1	Global	3	Both	22	All ages	644	Orofacial clefts	2	Percent	1995	0.000184744	0.00033256	7.66E-05
1	Deaths	1	Global	1	Male	22	All ages	644	Orofacial clefts	3	Rate	1995	0.166096525	0.386598021	0.051967722
1	Deaths	1	Global	2	Female	22	All ages	644	Orofacial clefts	3	Rate	1995	0.149758446	0.401036623	0.059051572
1	Deaths	1	Global	3	Both	22	All ages	644	Orofacial clefts	3	Rate	1995	0.15799424	0.285730653	0.065981936
1	Deaths	1	Global	1	Male	27	Age-standardized	644	Orofacial clefts	3	Rate	1995	0.148441169	0.345068442	0.046497788
1	Deaths	1	Global	2	Female	27	Age-standardized	644	Orofacial clefts	3	Rate	1995	0.141805896	0.380720649	0.055886971
1	Deaths	1	Global	3	Both	27	Age-standardized	644	Orofacial clefts	3	Rate	1995	0.145269852	0.263274034	0.060712517
1	Deaths	44639	Middle SDI	1	Male	22	All ages	644	Orofacial clefts	1	Number	1994	2087.470825	4162.277275	845.9578673
1	Deaths	44639	Middle SDI	2	Female	22	All ages	644	Orofacial clefts	1	Number	1994	1724.176446	2840.201918	806.7724052
1	Deaths	44639	Middle SDI	3	Both	22	All ages	644	Orofacial clefts	1	Number	1994	3811.647271	6065.49491	2026.074006
1	Deaths	44639	Middle SDI	1	Male	22	All ages	644	Orofacial clefts	2	Percent	1994	0.000311644	0.000618917	0.000127378
1	Deaths	44639	Middle SDI	2	Female	22	All ages	644	Orofacial clefts	2	Percent	1994	0.000327919	0.000539634	0.000149991
1	Deaths	44639	Middle SDI	3	Both	22	All ages	644	Orofacial clefts	2	Percent	1994	0.000318794	0.000510635	0.000170193
1	Deaths	44639	Middle SDI	1	Male	22	All ages	644	Orofacial clefts	3	Rate	1994	0.22406627	0.446773162	0.090803963
1	Deaths	44639	Middle SDI	2	Female	22	All ages	644	Orofacial clefts	3	Rate	1994	0.192327433	0.316817195	0.08999338
1	Deaths	44639	Middle SDI	3	Both	22	All ages	644	Orofacial clefts	3	Rate	1994	0.208501992	0.331790347	0.110828845
1	Deaths	44639	Middle SDI	1	Male	27	Age-standardized	644	Orofacial clefts	3	Rate	1994	0.211096551	0.420813812	0.085576282
1	Deaths	44639	Middle SDI	2	Female	27	Age-standardized	644	Orofacial clefts	3	Rate	1994	0.190115772	0.313251397	0.088970308
1	Deaths	44639	Middle SDI	3	Both	27	Age-standardized	644	Orofacial clefts	3	Rate	1994	0.201088879	0.319995534	0.106889439
1	Deaths	44637	Low SDI	1	Male	22	All ages	644	Orofacial clefts	1	Number	1995	613.7380604	2727.839564	50.25132733
1	Deaths	44637	Low SDI	2	Female	22	All ages	644	Orofacial clefts	1	Number	1995	608.5117804	3251.098779	38.63137619
1	Deaths	44637	Low SDI	3	Both	22	All ages	644	Orofacial clefts	1	Number	1995	1222.249841	4628.966121	103.6846244
1	Deaths	44637	Low SDI	1	Male	22	All ages	644	Orofacial clefts	2	Percent	1995	0.00014902	0.000659912	1.21E-05
1	Deaths	44637	Low SDI	2	Female	22	All ages	644	Orofacial clefts	2	Percent	1995	0.000167789	0.000902592	1.05E-05
1	Deaths	44637	Low SDI	3	Both	22	All ages	644	Orofacial clefts	2	Percent	1995	0.0001578	0.000600618	1.32E-05
1	Deaths	44637	Low SDI	1	Male	22	All ages	644	Orofacial clefts	3	Rate	1995	0.214356268	0.952734639	0.017550952
1	Deaths	44637	Low SDI	2	Female	22	All ages	644	Orofacial clefts	3	Rate	1995	0.215940814	1.153708011	0.013709005
1	Deaths	44637	Low SDI	3	Both	22	All ages	644	Orofacial clefts	3	Rate	1995	0.215142236	0.814797505	0.018250722
1	Deaths	44637	Low SDI	1	Male	27	Age-standardized	644	Orofacial clefts	3	Rate	1995	0.103710392	0.461556477	0.008600837
1	Deaths	44637	Low SDI	2	Female	27	Age-standardized	644	Orofacial clefts	3	Rate	1995	0.110711527	0.594099713	0.007089613
1	Deaths	44637	Low SDI	3	Both	27	Age-standardized	644	Orofacial clefts	3	Rate	1995	0.107184917	0.41154023	0.009153443
1	Deaths	1	Global	1	Male	22	All ages	644	Orofacial clefts	1	Number	1997	4153.540132	9072.236959	1356.155705
1	Deaths	1	Global	2	Female	22	All ages	644	Orofacial clefts	1	Number	1997	3566.291547	10057.20151	1484.659587
1	Deaths	1	Global	3	Both	22	All ages	644	Orofacial clefts	1	Number	1997	7719.831679	14100.88762	3344.683978
1	Deaths	1	Global	1	Male	22	All ages	644	Orofacial clefts	2	Percent	1997	0.000156686	0.000342561	5.06E-05
1	Deaths	1	Global	2	Female	22	All ages	644	Orofacial clefts	2	Percent	1997	0.000158028	0.000448841	6.61E-05
1	Deaths	1	Global	3	Both	22	All ages	644	Orofacial clefts	2	Percent	1997	0.000157299	0.000290112	6.85E-05
1	Deaths	1	Global	1	Male	22	All ages	644	Orofacial clefts	3	Rate	1997	0.14031772	0.306484483	0.045814575
1	Deaths	1	Global	2	Female	22	All ages	644	Orofacial clefts	3	Rate	1997	0.122427614	0.345254774	0.050967042
1	Deaths	1	Global	3	Both	22	All ages	644	Orofacial clefts	3	Rate	1997	0.131444429	0.240093722	0.056949438
1	Deaths	1	Global	1	Male	27	Age-standardized	644	Orofacial clefts	3	Rate	1997	0.129291952	0.282266857	0.042245342
1	Deaths	1	Global	2	Female	27	Age-standardized	644	Orofacial clefts	3	Rate	1997	0.119566771	0.337678761	0.049741771
1	Deaths	1	Global	3	Both	27	Age-standardized	644	Orofacial clefts	3	Rate	1997	0.124625828	0.227840908	0.054023655
1	Deaths	44639	Middle SDI	1	Male	22	All ages	644	Orofacial clefts	1	Number	1995	1922.829623	3665.007979	787.5188959
1	Deaths	44639	Middle SDI	2	Female	22	All ages	644	Orofacial clefts	1	Number	1995	1552.282514	2487.288958	767.4311491
1	Deaths	44639	Middle SDI	3	Both	22	All ages	644	Orofacial clefts	1	Number	1995	3475.112137	5375.262154	1926.062525
1	Deaths	44639	Middle SDI	1	Male	22	All ages	644	Orofacial clefts	2	Percent	1995	0.000284081	0.000542444	0.00011665
1	Deaths	44639	Middle SDI	2	Female	22	All ages	644	Orofacial clefts	2	Percent	1995	0.000294235	0.000474688	0.000146273
1	Deaths	44639	Middle SDI	3	Both	22	All ages	644	Orofacial clefts	2	Percent	1995	0.000288405	0.000444745	0.000159299
1	Deaths	44639	Middle SDI	1	Male	22	All ages	644	Orofacial clefts	3	Rate	1995	0.203909571	0.388661688	0.083513713
1	Deaths	44639	Middle SDI	2	Female	22	All ages	644	Orofacial clefts	3	Rate	1995	0.171054729	0.27408834	0.084567549
1	Deaths	44639	Middle SDI	3	Both	22	All ages	644	Orofacial clefts	3	Rate	1995	0.18779734	0.290482694	0.104085683
1	Deaths	44639	Middle SDI	1	Male	27	Age-standardized	644	Orofacial clefts	3	Rate	1995	0.19733947	0.376114339	0.0808178
1	Deaths	44639	Middle SDI	2	Female	27	Age-standardized	644	Orofacial clefts	3	Rate	1995	0.173777919	0.27856755	0.085942693
1	Deaths	44639	Middle SDI	3	Both	27	Age-standardized	644	Orofacial clefts	3	Rate	1995	0.186095408	0.28785254	0.103121972
1	Deaths	44635	High SDI	1	Male	22	All ages	644	Orofacial clefts	1	Number	1995	49.06547502	95.12009175	13.72111576
1	Deaths	44635	High SDI	2	Female	22	All ages	644	Orofacial clefts	1	Number	1995	34.10571184	67.43734298	14.6195275
1	Deaths	44635	High SDI	3	Both	22	All ages	644	Orofacial clefts	1	Number	1995	83.17118686	148.4256332	32.76683338
1	Deaths	44635	High SDI	1	Male	22	All ages	644	Orofacial clefts	2	Percent	1995	1.24E-05	2.40E-05	3.47E-06
1	Deaths	44635	High SDI	2	Female	22	All ages	644	Orofacial clefts	2	Percent	1995	9.09E-06	1.80E-05	3.88E-06
1	Deaths	44635	High SDI	3	Both	22	All ages	644	Orofacial clefts	2	Percent	1995	1.08E-05	1.92E-05	4.25E-06
1	Deaths	44635	High SDI	1	Male	22	All ages	644	Orofacial clefts	3	Rate	1995	0.010891824	0.021115281	0.003045889
1	Deaths	44635	High SDI	2	Female	22	All ages	644	Orofacial clefts	3	Rate	1995	0.007382478	0.0145974	0.003164524
1	Deaths	44635	High SDI	3	Both	22	All ages	644	Orofacial clefts	3	Rate	1995	0.009115033	0.016266504	0.003591036
1	Deaths	44635	High SDI	1	Male	27	Age-standardized	644	Orofacial clefts	3	Rate	1995	0.016868536	0.032711436	0.004700664
1	Deaths	44635	High SDI	2	Female	27	Age-standardized	644	Orofacial clefts	3	Rate	1995	0.012404884	0.024566237	0.005311775
1	Deaths	44635	High SDI	3	Both	27	Age-standardized	644	Orofacial clefts	3	Rate	1995	0.014699662	0.02625196	0.005773941
1	Deaths	44637	Low SDI	1	Male	22	All ages	644	Orofacial clefts	1	Number	1997	612.6088188	2720.765962	49.83616168
1	Deaths	44637	Low SDI	2	Female	22	All ages	644	Orofacial clefts	1	Number	1997	593.3981187	3153.098841	39.44341422
1	Deaths	44637	Low SDI	3	Both	22	All ages	644	Orofacial clefts	1	Number	1997	1206.006938	4548.307369	104.0326006
1	Deaths	44637	Low SDI	1	Male	22	All ages	644	Orofacial clefts	2	Percent	1997	0.000144735	0.000652427	1.16E-05
1	Deaths	44637	Low SDI	2	Female	22	All ages	644	Orofacial clefts	2	Percent	1997	0.000159827	0.000842832	1.06E-05
1	Deaths	44637	Low SDI	3	Both	22	All ages	644	Orofacial clefts	2	Percent	1997	0.000151829	0.000575152	1.31E-05
1	Deaths	44637	Low SDI	1	Male	22	All ages	644	Orofacial clefts	3	Rate	1997	0.202541911	0.899544898	0.016476928
1	Deaths	44637	Low SDI	2	Female	22	All ages	644	Orofacial clefts	3	Rate	1997	0.199440447	1.059753011	0.013256888
1	Deaths	44637	Low SDI	3	Both	22	All ages	644	Orofacial clefts	3	Rate	1997	0.201003918	0.758061644	0.017339005
1	Deaths	44637	Low SDI	1	Male	27	Age-standardized	644	Orofacial clefts	3	Rate	1997	0.0984305	0.437658782	0.008119304
1	Deaths	44637	Low SDI	2	Female	27	Age-standardized	644	Orofacial clefts	3	Rate	1997	0.10265206	0.546871579	0.006868566
1	Deaths	44637	Low SDI	3	Both	27	Age-standardized	644	Orofacial clefts	3	Rate	1997	0.100542206	0.384075643	0.008734877
1	Deaths	44636	Low-middle SDI	1	Male	22	All ages	644	Orofacial clefts	1	Number	1995	1252.506001	4366.216241	219.666763
1	Deaths	44636	Low-middle SDI	2	Female	22	All ages	644	Orofacial clefts	1	Number	1995	1151.604651	4669.984389	345.050001
1	Deaths	44636	Low-middle SDI	3	Both	22	All ages	644	Orofacial clefts	1	Number	1995	2404.110652	5796.304645	706.0257296
1	Deaths	44636	Low-middle SDI	1	Male	22	All ages	644	Orofacial clefts	2	Percent	1995	0.000200525	0.000686446	3.53E-05
1	Deaths	44636	Low-middle SDI	2	Female	22	All ages	644	Orofacial clefts	2	Percent	1995	0.000214617	0.000880514	6.37E-05
1	Deaths	44636	Low-middle SDI	3	Both	22	All ages	644	Orofacial clefts	2	Percent	1995	0.000207048	0.000500083	6.15E-05
1	Deaths	44636	Low-middle SDI	1	Male	22	All ages	644	Orofacial clefts	3	Rate	1995	0.1932431	0.67364241	0.033891324
1	Deaths	44636	Low-middle SDI	2	Female	22	All ages	644	Orofacial clefts	3	Rate	1995	0.18410982	0.746601698	0.055163978
1	Deaths	44636	Low-middle SDI	3	Both	22	All ages	644	Orofacial clefts	3	Rate	1995	0.188757677	0.455094278	0.055433296
1	Deaths	44636	Low-middle SDI	1	Male	27	Age-standardized	644	Orofacial clefts	3	Rate	1995	0.128998832	0.447337708	0.022749711
1	Deaths	44636	Low-middle SDI	2	Female	27	Age-standardized	644	Orofacial clefts	3	Rate	1995	0.12704221	0.5153126	0.038205881
1	Deaths	44636	Low-middle SDI	3	Both	27	Age-standardized	644	Orofacial clefts	3	Rate	1995	0.128085776	0.307857286	0.037808479
1	Deaths	44634	High-middle SDI	1	Male	22	All ages	644	Orofacial clefts	1	Number	1995	951.9327118	1846.523083	275.0409829
1	Deaths	44634	High-middle SDI	2	Female	22	All ages	644	Orofacial clefts	1	Number	1995	902.1896017	1716.719	361.6815362
1	Deaths	44634	High-middle SDI	3	Both	22	All ages	644	Orofacial clefts	1	Number	1995	1854.122314	3247.274573	907.4463224
1	Deaths	44634	High-middle SDI	1	Male	22	All ages	644	Orofacial clefts	2	Percent	1995	0.000178989	0.000350658	5.15E-05
1	Deaths	44634	High-middle SDI	2	Female	22	All ages	644	Orofacial clefts	2	Percent	1995	0.000202512	0.000385359	8.12E-05
1	Deaths	44634	High-middle SDI	3	Both	22	All ages	644	Orofacial clefts	2	Percent	1995	0.000189648	0.000335414	9.43E-05
1	Deaths	44634	High-middle SDI	1	Male	22	All ages	644	Orofacial clefts	3	Rate	1995	0.171574507	0.332813742	0.049572854
1	Deaths	44634	High-middle SDI	2	Female	22	All ages	644	Orofacial clefts	3	Rate	1995	0.161348062	0.307018927	0.064683316
1	Deaths	44634	High-middle SDI	3	Both	22	All ages	644	Orofacial clefts	3	Rate	1995	0.166441384	0.291502275	0.081459902
1	Deaths	44634	High-middle SDI	1	Male	27	Age-standardized	644	Orofacial clefts	3	Rate	1995	0.24223942	0.470095061	0.069881593
1	Deaths	44634	High-middle SDI	2	Female	27	Age-standardized	644	Orofacial clefts	3	Rate	1995	0.252936618	0.482189115	0.101573987
1	Deaths	44634	High-middle SDI	3	Both	27	Age-standardized	644	Orofacial clefts	3	Rate	1995	0.247340332	0.433485157	0.120852248
1	Deaths	44635	High SDI	1	Male	22	All ages	644	Orofacial clefts	1	Number	1997	39.28700535	74.71354957	9.579827163
1	Deaths	44635	High SDI	2	Female	22	All ages	644	Orofacial clefts	1	Number	1997	26.03337016	48.49866356	11.90079305
1	Deaths	44635	High SDI	3	Both	22	All ages	644	Orofacial clefts	1	Number	1997	65.32037551	113.8295151	24.9629964
1	Deaths	44635	High SDI	1	Male	22	All ages	644	Orofacial clefts	2	Percent	1997	1.01E-05	1.92E-05	2.45E-06
1	Deaths	44635	High SDI	2	Female	22	All ages	644	Orofacial clefts	2	Percent	1997	6.91E-06	1.29E-05	3.16E-06
1	Deaths	44635	High SDI	3	Both	22	All ages	644	Orofacial clefts	2	Percent	1997	8.52E-06	1.48E-05	3.25E-06
1	Deaths	44635	High SDI	1	Male	22	All ages	644	Orofacial clefts	3	Rate	1997	0.008602079	0.016358892	0.002097549
1	Deaths	44635	High SDI	2	Female	22	All ages	644	Orofacial clefts	3	Rate	1997	0.005563554	0.010364579	0.002543301
1	Deaths	44635	High SDI	3	Both	22	All ages	644	Orofacial clefts	3	Rate	1997	0.007064395	0.012310655	0.002699747
1	Deaths	44635	High SDI	1	Male	27	Age-standardized	644	Orofacial clefts	3	Rate	1997	0.013729369	0.026122978	0.003339093
1	Deaths	44635	High SDI	2	Female	27	Age-standardized	644	Orofacial clefts	3	Rate	1997	0.009616884	0.017954213	0.004386932
1	Deaths	44635	High SDI	3	Both	27	Age-standardized	644	Orofacial clefts	3	Rate	1997	0.011730375	0.020464969	0.004474769
1	Deaths	44636	Low-middle SDI	1	Male	22	All ages	644	Orofacial clefts	1	Number	1997	1123.227002	3716.500265	205.6755171
1	Deaths	44636	Low-middle SDI	2	Female	22	All ages	644	Orofacial clefts	1	Number	1997	1026.64095	4035.461689	306.8353533
1	Deaths	44636	Low-middle SDI	3	Both	22	All ages	644	Orofacial clefts	1	Number	1997	2149.867951	4969.884488	634.1428379
1	Deaths	44636	Low-middle SDI	1	Male	22	All ages	644	Orofacial clefts	2	Percent	1997	0.000177122	0.000588959	3.28E-05
1	Deaths	44636	Low-middle SDI	2	Female	22	All ages	644	Orofacial clefts	2	Percent	1997	0.000190351	0.000759983	5.70E-05
1	Deaths	44636	Low-middle SDI	3	Both	22	All ages	644	Orofacial clefts	2	Percent	1997	0.000183173	0.000419503	5.50E-05
1	Deaths	44636	Low-middle SDI	1	Male	22	All ages	644	Orofacial clefts	3	Rate	1997	0.1673098	0.553589716	0.030636309
1	Deaths	44636	Low-middle SDI	2	Female	22	All ages	644	Orofacial clefts	3	Rate	1997	0.158322145	0.622323659	0.047318229
1	Deaths	44636	Low-middle SDI	3	Both	22	All ages	644	Orofacial clefts	3	Rate	1997	0.162893929	0.376564528	0.048048541
1	Deaths	44636	Low-middle SDI	1	Male	27	Age-standardized	644	Orofacial clefts	3	Rate	1997	0.114312601	0.376071562	0.021043634
1	Deaths	44636	Low-middle SDI	2	Female	27	Age-standardized	644	Orofacial clefts	3	Rate	1997	0.112081927	0.440214601	0.033603782
1	Deaths	44636	Low-middle SDI	3	Both	27	Age-standardized	644	Orofacial clefts	3	Rate	1997	0.113263943	0.26202747	0.033553445
1	Deaths	44634	High-middle SDI	1	Male	22	All ages	644	Orofacial clefts	1	Number	1997	788.4869041	1480.336038	242.4452939
1	Deaths	44634	High-middle SDI	2	Female	22	All ages	644	Orofacial clefts	1	Number	1997	699.8684395	1205.452737	304.5308752
1	Deaths	44634	High-middle SDI	3	Both	22	All ages	644	Orofacial clefts	1	Number	1997	1488.355344	2432.586966	774.0284419
1	Deaths	44634	High-middle SDI	1	Male	22	All ages	644	Orofacial clefts	2	Percent	1997	0.000152658	0.000289021	4.68E-05
1	Deaths	44634	High-middle SDI	2	Female	22	All ages	644	Orofacial clefts	2	Percent	1997	0.000159043	0.000273941	6.90E-05
1	Deaths	44634	High-middle SDI	3	Both	22	All ages	644	Orofacial clefts	2	Percent	1997	0.000155567	0.000254465	8.10E-05
1	Deaths	44634	High-middle SDI	1	Male	22	All ages	644	Orofacial clefts	3	Rate	1997	0.140158986	0.263139941	0.043096323
1	Deaths	44634	High-middle SDI	2	Female	22	All ages	644	Orofacial clefts	3	Rate	1997	0.12335272	0.212462609	0.053673962
1	Deaths	44634	High-middle SDI	3	Both	22	All ages	644	Orofacial clefts	3	Rate	1997	0.131720114	0.215285036	0.068501864
1	Deaths	44634	High-middle SDI	1	Male	27	Age-standardized	644	Orofacial clefts	3	Rate	1997	0.211780751	0.398250406	0.0650014
1	Deaths	44634	High-middle SDI	2	Female	27	Age-standardized	644	Orofacial clefts	3	Rate	1997	0.207166934	0.357390436	0.090163477
1	Deaths	44634	High-middle SDI	3	Both	27	Age-standardized	644	Orofacial clefts	3	Rate	1997	0.209596624	0.342742116	0.108664595
1	Deaths	1	Global	1	Male	22	All ages	644	Orofacial clefts	1	Number	1998	3880.023969	8385.222139	1313.667338
1	Deaths	1	Global	2	Female	22	All ages	644	Orofacial clefts	1	Number	1998	3286.586081	9440.414224	1385.706962
1	Deaths	1	Global	3	Both	22	All ages	644	Orofacial clefts	1	Number	1998	7166.61005	13317.78659	3133.588436
1	Deaths	1	Global	1	Male	22	All ages	644	Orofacial clefts	2	Percent	1998	0.000145285	0.000315631	4.93E-05
1	Deaths	1	Global	2	Female	22	All ages	644	Orofacial clefts	2	Percent	1998	0.000144501	0.000413862	6.09E-05
1	Deaths	1	Global	3	Both	22	All ages	644	Orofacial clefts	2	Percent	1998	0.000144907	0.000271407	6.35E-05
1	Deaths	1	Global	1	Male	22	All ages	644	Orofacial clefts	3	Rate	1998	0.129448395	0.27975434	0.043827597
1	Deaths	1	Global	2	Female	22	All ages	644	Orofacial clefts	3	Rate	1998	0.111389677	0.319956533	0.046964676
1	Deaths	1	Global	3	Both	22	All ages	644	Orofacial clefts	3	Rate	1998	0.120490115	0.223908043	0.052684104
1	Deaths	1	Global	1	Male	27	Age-standardized	644	Orofacial clefts	3	Rate	1998	0.120964562	0.261652897	0.040971042
1	Deaths	1	Global	2	Female	27	Age-standardized	644	Orofacial clefts	3	Rate	1998	0.110367017	0.317191816	0.046512585
1	Deaths	1	Global	3	Both	27	Age-standardized	644	Orofacial clefts	3	Rate	1998	0.115876256	0.215769439	0.050698733
1	Deaths	44637	Low SDI	1	Male	22	All ages	644	Orofacial clefts	1	Number	1998	611.2025578	2748.681193	50.08201224
1	Deaths	44637	Low SDI	2	Female	22	All ages	644	Orofacial clefts	1	Number	1998	588.0320415	2994.64007	39.89402314
1	Deaths	44637	Low SDI	3	Both	22	All ages	644	Orofacial clefts	1	Number	1998	1199.234599	4597.578232	104.9437377
1	Deaths	44637	Low SDI	1	Male	22	All ages	644	Orofacial clefts	2	Percent	1998	0.000142553	0.000639298	1.15E-05
1	Deaths	44637	Low SDI	2	Female	22	All ages	644	Orofacial clefts	2	Percent	1998	0.000156495	0.000804222	1.06E-05
1	Deaths	44637	Low SDI	3	Both	22	All ages	644	Orofacial clefts	2	Percent	1998	0.000149106	0.000566895	1.30E-05
1	Deaths	44637	Low SDI	1	Male	22	All ages	644	Orofacial clefts	3	Rate	1998	0.196653414	0.884383636	0.016113805
1	Deaths	44637	Low SDI	2	Female	22	All ages	644	Orofacial clefts	3	Rate	1998	0.19232603	0.979448728	0.013048029
1	Deaths	44637	Low SDI	3	Both	22	All ages	644	Orofacial clefts	3	Rate	1998	0.194507459	0.745695014	0.01702114
1	Deaths	44637	Low SDI	1	Male	27	Age-standardized	644	Orofacial clefts	3	Rate	1998	0.095991967	0.432110675	0.008011641
1	Deaths	44637	Low SDI	2	Female	27	Age-standardized	644	Orofacial clefts	3	Rate	1998	0.099375378	0.507204954	0.006758302
1	Deaths	44637	Low SDI	3	Both	27	Age-standardized	644	Orofacial clefts	3	Rate	1998	0.097691849	0.375678125	0.008613788
1	Deaths	44639	Middle SDI	1	Male	22	All ages	644	Orofacial clefts	1	Number	1997	1587.544373	2786.800512	684.7242803
1	Deaths	44639	Middle SDI	2	Female	22	All ages	644	Orofacial clefts	1	Number	1997	1218.121582	1798.426039	681.3572617
1	Deaths	44639	Middle SDI	3	Both	22	All ages	644	Orofacial clefts	1	Number	1997	2805.665955	4041.14764	1685.10954
1	Deaths	44639	Middle SDI	1	Male	22	All ages	644	Orofacial clefts	2	Percent	1997	0.00023214	0.000406179	0.000100029
1	Deaths	44639	Middle SDI	2	Female	22	All ages	644	Orofacial clefts	2	Percent	1997	0.000231271	0.000344611	0.000128142
1	Deaths	44639	Middle SDI	3	Both	22	All ages	644	Orofacial clefts	2	Percent	1997	0.000231731	0.000334939	0.000140066
1	Deaths	44639	Middle SDI	1	Male	22	All ages	644	Orofacial clefts	3	Rate	1997	0.164639341	0.289010504	0.071010648
1	Deaths	44639	Middle SDI	2	Female	22	All ages	644	Orofacial clefts	3	Rate	1997	0.131139166	0.193612932	0.073352795
1	Deaths	44639	Middle SDI	3	Both	22	All ages	644	Orofacial clefts	3	Rate	1997	0.148202278	0.213463504	0.089011692
1	Deaths	44639	Middle SDI	1	Male	27	Age-standardized	644	Orofacial clefts	3	Rate	1997	0.168636834	0.296012887	0.072720826
1	Deaths	44639	Middle SDI	2	Female	27	Age-standardized	644	Orofacial clefts	3	Rate	1997	0.141099475	0.208212549	0.07888343
1	Deaths	44639	Middle SDI	3	Both	27	Age-standardized	644	Orofacial clefts	3	Rate	1997	0.155483576	0.223961653	0.09335441
1	Deaths	44637	Low SDI	1	Male	22	All ages	644	Orofacial clefts	1	Number	1999	612.6349034	2739.957085	50.08962107
1	Deaths	44637	Low SDI	2	Female	22	All ages	644	Orofacial clefts	1	Number	1999	583.7682943	3098.343149	40.97390199
1	Deaths	44637	Low SDI	3	Both	22	All ages	644	Orofacial clefts	1	Number	1999	1196.403198	4637.819492	105.1324318
1	Deaths	44637	Low SDI	1	Male	22	All ages	644	Orofacial clefts	2	Percent	1999	0.000142251	0.000650556	1.15E-05
1	Deaths	44637	Low SDI	2	Female	22	All ages	644	Orofacial clefts	2	Percent	1999	0.000154476	0.000819213	1.11E-05
1	Deaths	44637	Low SDI	3	Both	22	All ages	644	Orofacial clefts	2	Percent	1999	0.000147977	0.000573033	1.30E-05
1	Deaths	44637	Low SDI	1	Male	22	All ages	644	Orofacial clefts	3	Rate	1999	0.191912861	0.858313816	0.015690981
1	Deaths	44637	Low SDI	2	Female	22	All ages	644	Orofacial clefts	3	Rate	1999	0.185887974	0.98659817	0.013047224
1	Deaths	44637	Low SDI	3	Both	22	All ages	644	Orofacial clefts	3	Rate	1999	0.18892507	0.732362113	0.016601554
1	Deaths	44637	Low SDI	1	Male	27	Age-standardized	644	Orofacial clefts	3	Rate	1999	0.094158175	0.42189172	0.007795617
1	Deaths	44637	Low SDI	2	Female	27	Age-standardized	644	Orofacial clefts	3	Rate	1999	0.096515149	0.512329602	0.006785312
1	Deaths	44637	Low SDI	3	Both	27	Age-standardized	644	Orofacial clefts	3	Rate	1999	0.095356145	0.373673502	0.00843249
1	Deaths	44636	Low-middle SDI	1	Male	22	All ages	644	Orofacial clefts	1	Number	1998	1050.914568	3373.762548	193.3766152
1	Deaths	44636	Low-middle SDI	2	Female	22	All ages	644	Orofacial clefts	1	Number	1998	969.9768044	3742.281706	291.5516592
1	Deaths	44636	Low-middle SDI	3	Both	22	All ages	644	Orofacial clefts	1	Number	1998	2020.891372	4566.102814	602.9429223
1	Deaths	44636	Low-middle SDI	1	Male	22	All ages	644	Orofacial clefts	2	Percent	1998	0.000163968	0.000530059	3.03E-05
1	Deaths	44636	Low-middle SDI	2	Female	22	All ages	644	Orofacial clefts	2	Percent	1998	0.000177661	0.000697953	5.28E-05
1	Deaths	44636	Low-middle SDI	3	Both	22	All ages	644	Orofacial clefts	2	Percent	1998	0.000170231	0.000385769	5.19E-05
1	Deaths	44636	Low-middle SDI	1	Male	22	All ages	644	Orofacial clefts	3	Rate	1998	0.153848008	0.493899944	0.028309254
1	Deaths	44636	Low-middle SDI	2	Female	22	All ages	644	Orofacial clefts	3	Rate	1998	0.146926673	0.566859948	0.044162618
1	Deaths	44636	Low-middle SDI	3	Both	22	All ages	644	Orofacial clefts	3	Rate	1998	0.15044636	0.339926015	0.044886415
1	Deaths	44636	Low-middle SDI	1	Male	27	Age-standardized	644	Orofacial clefts	3	Rate	1998	0.106590155	0.342219232	0.019708758
1	Deaths	44636	Low-middle SDI	2	Female	27	Age-standardized	644	Orofacial clefts	3	Rate	1998	0.105557368	0.407483076	0.031733106
1	Deaths	44636	Low-middle SDI	3	Both	27	Age-standardized	644	Orofacial clefts	3	Rate	1998	0.106117877	0.239966952	0.031794039
1	Deaths	44635	High SDI	1	Male	22	All ages	644	Orofacial clefts	1	Number	1998	36.81326736	71.40907376	8.954674795
1	Deaths	44635	High SDI	2	Female	22	All ages	644	Orofacial clefts	1	Number	1998	22.67015525	40.17044629	10.36963667
1	Deaths	44635	High SDI	3	Both	22	All ages	644	Orofacial clefts	1	Number	1998	59.48342261	101.6607093	22.86582934
1	Deaths	44635	High SDI	1	Male	22	All ages	644	Orofacial clefts	2	Percent	1998	9.38E-06	1.82E-05	2.27E-06
1	Deaths	44635	High SDI	2	Female	22	All ages	644	Orofacial clefts	2	Percent	1998	5.97E-06	1.06E-05	2.73E-06
1	Deaths	44635	High SDI	3	Both	22	All ages	644	Orofacial clefts	2	Percent	1998	7.70E-06	1.32E-05	2.95E-06
1	Deaths	44635	High SDI	1	Male	22	All ages	644	Orofacial clefts	3	Rate	1998	0.00800396	0.015525798	0.00194693
1	Deaths	44635	High SDI	2	Female	22	All ages	644	Orofacial clefts	3	Rate	1998	0.004813385	0.00852909	0.002201707
1	Deaths	44635	High SDI	3	Both	22	All ages	644	Orofacial clefts	3	Rate	1998	0.006389747	0.010920459	0.002456262
1	Deaths	44635	High SDI	1	Male	27	Age-standardized	644	Orofacial clefts	3	Rate	1998	0.012939323	0.025145889	0.003139505
1	Deaths	44635	High SDI	2	Female	27	Age-standardized	644	Orofacial clefts	3	Rate	1998	0.008424432	0.014938579	0.003844092
1	Deaths	44635	High SDI	3	Both	27	Age-standardized	644	Orofacial clefts	3	Rate	1998	0.01074475	0.018384036	0.004122883
1	Deaths	44635	High SDI	1	Male	22	All ages	644	Orofacial clefts	1	Number	1999	33.94216059	64.30453684	7.704585544
1	Deaths	44635	High SDI	2	Female	22	All ages	644	Orofacial clefts	1	Number	1999	19.461101	35.56762671	8.921972893
1	Deaths	44635	High SDI	3	Both	22	All ages	644	Orofacial clefts	1	Number	1999	53.40326159	91.33582359	20.19338104
1	Deaths	44635	High SDI	1	Male	22	All ages	644	Orofacial clefts	2	Percent	1999	8.57E-06	1.62E-05	1.94E-06
1	Deaths	44635	High SDI	2	Female	22	All ages	644	Orofacial clefts	2	Percent	1999	5.05E-06	9.21E-06	2.32E-06
1	Deaths	44635	High SDI	3	Both	22	All ages	644	Orofacial clefts	2	Percent	1999	6.84E-06	1.17E-05	2.58E-06
1	Deaths	44635	High SDI	1	Male	22	All ages	644	Orofacial clefts	3	Rate	1999	0.007328527	0.013884134	0.001663514
1	Deaths	44635	High SDI	2	Female	22	All ages	644	Orofacial clefts	3	Rate	1999	0.004104945	0.007502307	0.001881919
1	Deaths	44635	High SDI	3	Both	22	All ages	644	Orofacial clefts	3	Rate	1999	0.005697925	0.009745186	0.002154557
1	Deaths	44635	High SDI	1	Male	27	Age-standardized	644	Orofacial clefts	3	Rate	1999	0.011963379	0.02268388	0.002710092
1	Deaths	44635	High SDI	2	Female	27	Age-standardized	644	Orofacial clefts	3	Rate	1999	0.007252628	0.013279307	0.003321668
1	Deaths	44635	High SDI	3	Both	27	Age-standardized	644	Orofacial clefts	3	Rate	1999	0.009673607	0.016557065	0.003651586
1	Deaths	1	Global	1	Male	22	All ages	644	Orofacial clefts	1	Number	1999	3668.811307	7930.216864	1228.397657
1	Deaths	1	Global	2	Female	22	All ages	644	Orofacial clefts	1	Number	1999	3043.408971	9080.984795	1316.233507
1	Deaths	1	Global	3	Both	22	All ages	644	Orofacial clefts	1	Number	1999	6712.220278	12533.2097	2926.944913
1	Deaths	1	Global	1	Male	22	All ages	644	Orofacial clefts	2	Percent	1999	0.000136178	0.000295613	4.62E-05
1	Deaths	1	Global	2	Female	22	All ages	644	Orofacial clefts	2	Percent	1999	0.000132392	0.000395561	5.70E-05
1	Deaths	1	Global	3	Both	22	All ages	644	Orofacial clefts	2	Percent	1999	0.000134433	0.000250787	5.89E-05
1	Deaths	1	Global	1	Male	22	All ages	644	Orofacial clefts	3	Rate	1999	0.120899595	0.261327151	0.040479808
1	Deaths	1	Global	2	Female	22	All ages	644	Orofacial clefts	3	Rate	1999	0.101844485	0.30388562	0.044046372
1	Deaths	1	Global	3	Both	22	All ages	644	Orofacial clefts	3	Rate	1999	0.111445287	0.208093163	0.048597066
1	Deaths	1	Global	1	Male	27	Age-standardized	644	Orofacial clefts	3	Rate	1999	0.114355675	0.246945056	0.038369273
1	Deaths	1	Global	2	Female	27	Age-standardized	644	Orofacial clefts	3	Rate	1999	0.102200756	0.305236667	0.044191832
1	Deaths	1	Global	3	Both	27	Age-standardized	644	Orofacial clefts	3	Rate	1999	0.108515746	0.202803646	0.047358559
1	Deaths	44636	Low-middle SDI	1	Male	22	All ages	644	Orofacial clefts	1	Number	1999	1004.43298	3241.185522	190.8107601
1	Deaths	44636	Low-middle SDI	2	Female	22	All ages	644	Orofacial clefts	1	Number	1999	919.6367189	3562.736048	281.1746834
1	Deaths	44636	Low-middle SDI	3	Both	22	All ages	644	Orofacial clefts	1	Number	1999	1924.069699	4365.753848	575.3106995
1	Deaths	44636	Low-middle SDI	1	Male	22	All ages	644	Orofacial clefts	2	Percent	1999	0.000157765	0.000505202	3.05E-05
1	Deaths	44636	Low-middle SDI	2	Female	22	All ages	644	Orofacial clefts	2	Percent	1999	0.000168651	0.000656105	5.08E-05
1	Deaths	44636	Low-middle SDI	3	Both	22	All ages	644	Orofacial clefts	2	Percent	1999	0.000162784	0.000373424	4.94E-05
1	Deaths	44636	Low-middle SDI	1	Male	22	All ages	644	Orofacial clefts	3	Rate	1999	0.144538791	0.466409453	0.027457837
1	Deaths	44636	Low-middle SDI	2	Female	22	All ages	644	Orofacial clefts	3	Rate	1999	0.136843384	0.530140704	0.041839233
1	Deaths	44636	Low-middle SDI	3	Both	22	All ages	644	Orofacial clefts	3	Rate	1999	0.140755509	0.319377155	0.042086911
1	Deaths	44636	Low-middle SDI	1	Male	27	Age-standardized	644	Orofacial clefts	3	Rate	1999	0.101573376	0.32728659	0.019328469
1	Deaths	44636	Low-middle SDI	2	Female	27	Age-standardized	644	Orofacial clefts	3	Rate	1999	0.099798106	0.38680192	0.030504174
1	Deaths	44636	Low-middle SDI	3	Both	27	Age-standardized	644	Orofacial clefts	3	Rate	1999	0.100739699	0.228698022	0.030239729
1	Deaths	44634	High-middle SDI	1	Male	22	All ages	644	Orofacial clefts	1	Number	1998	722.08732	1322.078696	219.6098916
1	Deaths	44634	High-middle SDI	2	Female	22	All ages	644	Orofacial clefts	1	Number	1998	617.5239052	1046.176967	287.1525912
1	Deaths	44634	High-middle SDI	3	Both	22	All ages	644	Orofacial clefts	1	Number	1998	1339.611225	2124.566615	688.5015473
1	Deaths	44634	High-middle SDI	1	Male	22	All ages	644	Orofacial clefts	2	Percent	1998	0.000139768	0.000255063	4.27E-05
1	Deaths	44634	High-middle SDI	2	Female	22	All ages	644	Orofacial clefts	2	Percent	1998	0.000140026	0.000234602	6.48E-05
1	Deaths	44634	High-middle SDI	3	Both	22	All ages	644	Orofacial clefts	2	Percent	1998	0.00013987	0.000220673	7.26E-05
1	Deaths	44634	High-middle SDI	1	Male	22	All ages	644	Orofacial clefts	3	Rate	1998	0.1274894	0.233421935	0.038773612
1	Deaths	44634	High-middle SDI	2	Female	22	All ages	644	Orofacial clefts	3	Rate	1998	0.108074959	0.183094989	0.050255552
1	Deaths	44634	High-middle SDI	3	Both	22	All ages	644	Orofacial clefts	3	Rate	1998	0.117739566	0.18672996	0.060512984
1	Deaths	44634	High-middle SDI	1	Male	27	Age-standardized	644	Orofacial clefts	3	Rate	1998	0.197793916	0.362597588	0.060094611
1	Deaths	44634	High-middle SDI	2	Female	27	Age-standardized	644	Orofacial clefts	3	Rate	1998	0.18648053	0.316275576	0.086670039
1	Deaths	44634	High-middle SDI	3	Both	27	Age-standardized	644	Orofacial clefts	3	Rate	1998	0.192423677	0.305237699	0.098825439
1	Deaths	44634	High-middle SDI	1	Male	22	All ages	644	Orofacial clefts	1	Number	1999	665.6638632	1183.624882	198.0553785
1	Deaths	44634	High-middle SDI	2	Female	22	All ages	644	Orofacial clefts	1	Number	1999	544.7407905	904.0383503	261.3300752
1	Deaths	44634	High-middle SDI	3	Both	22	All ages	644	Orofacial clefts	1	Number	1999	1210.404654	1875.358256	618.1322028
1	Deaths	44634	High-middle SDI	1	Male	22	All ages	644	Orofacial clefts	2	Percent	1999	0.000124593	0.000222657	3.73E-05
1	Deaths	44634	High-middle SDI	2	Female	22	All ages	644	Orofacial clefts	2	Percent	1999	0.000119854	0.000199207	5.77E-05
1	Deaths	44634	High-middle SDI	3	Both	22	All ages	644	Orofacial clefts	2	Percent	1999	0.000122412	0.000188161	6.21E-05
1	Deaths	44634	High-middle SDI	1	Male	22	All ages	644	Orofacial clefts	3	Rate	1999	0.116752469	0.207598963	0.034737434
1	Deaths	44634	High-middle SDI	2	Female	22	All ages	644	Orofacial clefts	3	Rate	1999	0.094686063	0.15713865	0.045424019
1	Deaths	44634	High-middle SDI	3	Both	22	All ages	644	Orofacial clefts	3	Rate	1999	0.105669537	0.163720652	0.05396356
1	Deaths	44634	High-middle SDI	1	Male	27	Age-standardized	644	Orofacial clefts	3	Rate	1999	0.184764935	0.328661936	0.054927674
1	Deaths	44634	High-middle SDI	2	Female	27	Age-standardized	644	Orofacial clefts	3	Rate	1999	0.1667628	0.277080982	0.080020396
1	Deaths	44634	High-middle SDI	3	Both	27	Age-standardized	644	Orofacial clefts	3	Rate	1999	0.176214707	0.273213842	0.089927349
1	Deaths	44637	Low SDI	1	Male	22	All ages	644	Orofacial clefts	1	Number	2000	614.7590272	2784.186109	49.90155327
1	Deaths	44637	Low SDI	2	Female	22	All ages	644	Orofacial clefts	1	Number	2000	580.6699599	3113.228824	41.51265441
1	Deaths	44637	Low SDI	3	Both	22	All ages	644	Orofacial clefts	1	Number	2000	1195.428987	4649.45554	104.7522937
1	Deaths	44637	Low SDI	1	Male	22	All ages	644	Orofacial clefts	2	Percent	2000	0.000142287	0.000653326	1.15E-05
1	Deaths	44637	Low SDI	2	Female	22	All ages	644	Orofacial clefts	2	Percent	2000	0.00015281	0.000815366	1.12E-05
1	Deaths	44637	Low SDI	3	Both	22	All ages	644	Orofacial clefts	2	Percent	2000	0.000147198	0.000569696	1.30E-05
1	Deaths	44637	Low SDI	1	Male	22	All ages	644	Orofacial clefts	3	Rate	2000	0.187606773	0.84965352	0.015228519
1	Deaths	44637	Low SDI	2	Female	22	All ages	644	Orofacial clefts	3	Rate	2000	0.180096755	0.965578468	0.01287529
1	Deaths	44637	Low SDI	3	Both	22	All ages	644	Orofacial clefts	3	Rate	2000	0.183882168	0.715184233	0.01611311
1	Deaths	44637	Low SDI	1	Male	27	Age-standardized	644	Orofacial clefts	3	Rate	2000	0.092566101	0.420085355	0.007600725
1	Deaths	44637	Low SDI	2	Female	27	Age-standardized	644	Orofacial clefts	3	Rate	2000	0.094022833	0.506310422	0.00673702
1	Deaths	44637	Low SDI	3	Both	27	Age-standardized	644	Orofacial clefts	3	Rate	2000	0.093324104	0.366858676	0.00822094
1	Deaths	1	Global	1	Male	22	All ages	644	Orofacial clefts	1	Number	2000	3482.416197	7591.010104	1174.910053
1	Deaths	1	Global	2	Female	22	All ages	644	Orofacial clefts	1	Number	2000	2827.607689	8603.058817	1233.358456
1	Deaths	1	Global	3	Both	22	All ages	644	Orofacial clefts	1	Number	2000	6310.023886	11814.73712	2774.829707
1	Deaths	1	Global	1	Male	22	All ages	644	Orofacial clefts	2	Percent	2000	0.000127933	0.000279095	4.36E-05
1	Deaths	1	Global	2	Female	22	All ages	644	Orofacial clefts	2	Percent	2000	0.000122539	0.000374176	5.32E-05
1	Deaths	1	Global	3	Both	22	All ages	644	Orofacial clefts	2	Percent	2000	0.000125445	0.00023495	5.48E-05
1	Deaths	1	Global	1	Male	22	All ages	644	Orofacial clefts	3	Rate	2000	0.113352927	0.247087989	0.038243417
1	Deaths	1	Global	2	Female	22	All ages	644	Orofacial clefts	3	Rate	2000	0.093425559	0.284249325	0.040750774
1	Deaths	1	Global	3	Both	22	All ages	644	Orofacial clefts	3	Rate	2000	0.10346374	0.193723022	0.045498126
1	Deaths	1	Global	1	Male	27	Age-standardized	644	Orofacial clefts	3	Rate	2000	0.108224146	0.235667486	0.03656773
1	Deaths	1	Global	2	Female	27	Age-standardized	644	Orofacial clefts	3	Rate	2000	0.094711233	0.288324539	0.041312411
1	Deaths	1	Global	3	Both	27	Age-standardized	644	Orofacial clefts	3	Rate	2000	0.101729111	0.190900358	0.04477907
1	Deaths	44637	Low SDI	1	Male	22	All ages	644	Orofacial clefts	1	Number	2001	599.9612565	2820.863095	48.89142683
1	Deaths	44637	Low SDI	2	Female	22	All ages	644	Orofacial clefts	1	Number	2001	570.73743	3044.196196	41.51355982
1	Deaths	44637	Low SDI	3	Both	22	All ages	644	Orofacial clefts	1	Number	2001	1170.698687	4578.800778	104.1170674
1	Deaths	44637	Low SDI	1	Male	22	All ages	644	Orofacial clefts	2	Percent	2001	0.000140391	0.000657938	1.11E-05
1	Deaths	44637	Low SDI	2	Female	22	All ages	644	Orofacial clefts	2	Percent	2001	0.000150296	0.000800588	1.12E-05
1	Deaths	44637	Low SDI	3	Both	22	All ages	644	Orofacial clefts	2	Percent	2001	0.000145019	0.000567655	1.29E-05
1	Deaths	44637	Low SDI	1	Male	22	All ages	644	Orofacial clefts	3	Rate	2001	0.178437776	0.838968405	0.014541068
1	Deaths	44637	Low SDI	2	Female	22	All ages	644	Orofacial clefts	3	Rate	2001	0.172465342	0.919894704	0.012544561
1	Deaths	44637	Low SDI	3	Both	22	All ages	644	Orofacial clefts	3	Rate	2001	0.175475288	0.68631356	0.015606042
1	Deaths	44637	Low SDI	1	Male	27	Age-standardized	644	Orofacial clefts	3	Rate	2001	0.088569243	0.417077253	0.007299863
1	Deaths	44637	Low SDI	2	Female	27	Age-standardized	644	Orofacial clefts	3	Rate	2001	0.090560239	0.485188869	0.006597126
1	Deaths	44637	Low SDI	3	Both	27	Age-standardized	644	Orofacial clefts	3	Rate	2001	0.08958476	0.354727882	0.008006255
1	Deaths	44639	Middle SDI	1	Male	22	All ages	644	Orofacial clefts	1	Number	1999	1349.847414	2237.775979	613.2175624
1	Deaths	44639	Middle SDI	2	Female	22	All ages	644	Orofacial clefts	1	Number	1999	973.7089814	1365.2491	605.423652
1	Deaths	44639	Middle SDI	3	Both	22	All ages	644	Orofacial clefts	1	Number	1999	2323.556395	3199.96069	1441.767652
1	Deaths	44639	Middle SDI	1	Male	22	All ages	644	Orofacial clefts	2	Percent	1999	0.000194723	0.000324298	8.77E-05
1	Deaths	44639	Middle SDI	2	Female	22	All ages	644	Orofacial clefts	2	Percent	1999	0.000182448	0.00025322	0.000113025
1	Deaths	44639	Middle SDI	3	Both	22	All ages	644	Orofacial clefts	2	Percent	1999	0.000189385	0.000263887	0.000118694
1	Deaths	44639	Middle SDI	1	Male	22	All ages	644	Orofacial clefts	3	Rate	1999	0.13711131	0.227303022	0.062287828
1	Deaths	44639	Middle SDI	2	Female	22	All ages	644	Orofacial clefts	3	Rate	1999	0.102485376	0.143695982	0.063722398
1	Deaths	44639	Middle SDI	3	Both	22	All ages	644	Orofacial clefts	3	Rate	1999	0.120106148	0.165408058	0.074525912
1	Deaths	44639	Middle SDI	1	Male	27	Age-standardized	644	Orofacial clefts	3	Rate	1999	0.147141401	0.243920575	0.06683553
1	Deaths	44639	Middle SDI	2	Female	27	Age-standardized	644	Orofacial clefts	3	Rate	1999	0.115803855	0.162439117	0.071976479
1	Deaths	44639	Middle SDI	3	Both	27	Age-standardized	644	Orofacial clefts	3	Rate	1999	0.132169897	0.182054311	0.081990724
1	Deaths	44639	Middle SDI	1	Male	22	All ages	644	Orofacial clefts	1	Number	1998	1456.66373	2492.131358	654.8390343
1	Deaths	44639	Middle SDI	2	Female	22	All ages	644	Orofacial clefts	1	Number	1998	1086.220211	1552.319386	645.7890487
1	Deaths	44639	Middle SDI	3	Both	22	All ages	644	Orofacial clefts	1	Number	1998	2542.883941	3571.048821	1569.285827
1	Deaths	44639	Middle SDI	1	Male	22	All ages	644	Orofacial clefts	2	Percent	1998	0.000211286	0.000363748	9.62E-05
1	Deaths	44639	Middle SDI	2	Female	22	All ages	644	Orofacial clefts	2	Percent	1998	0.000204987	0.000290358	0.000121419
1	Deaths	44639	Middle SDI	3	Both	22	All ages	644	Orofacial clefts	2	Percent	1998	0.000208499	0.000295336	0.000129448
1	Deaths	44639	Middle SDI	1	Male	22	All ages	644	Orofacial clefts	3	Rate	1998	0.149491999	0.255758203	0.067203703
1	Deaths	44639	Middle SDI	2	Female	22	All ages	644	Orofacial clefts	3	Rate	1998	0.115623374	0.165237586	0.06874141
1	Deaths	44639	Middle SDI	3	Both	22	All ages	644	Orofacial clefts	3	Rate	1998	0.132867042	0.186589205	0.081996021
1	Deaths	44639	Middle SDI	1	Male	27	Age-standardized	644	Orofacial clefts	3	Rate	1998	0.156999086	0.268629046	0.070552409
1	Deaths	44639	Middle SDI	2	Female	27	Age-standardized	644	Orofacial clefts	3	Rate	1998	0.127685272	0.182559614	0.075831709
1	Deaths	44639	Middle SDI	3	Both	27	Age-standardized	644	Orofacial clefts	3	Rate	1998	0.142995004	0.200849768	0.088203776
1	Deaths	44635	High SDI	1	Male	22	All ages	644	Orofacial clefts	1	Number	2000	31.29397886	57.42356165	6.465084222
1	Deaths	44635	High SDI	2	Female	22	All ages	644	Orofacial clefts	1	Number	2000	17.46185043	32.58888336	8.012915204
1	Deaths	44635	High SDI	3	Both	22	All ages	644	Orofacial clefts	1	Number	2000	48.75582929	81.25295322	18.20986331
1	Deaths	44635	High SDI	1	Male	22	All ages	644	Orofacial clefts	2	Percent	2000	7.91E-06	1.45E-05	1.63E-06
1	Deaths	44635	High SDI	2	Female	22	All ages	644	Orofacial clefts	2	Percent	2000	4.53E-06	8.44E-06	2.08E-06
1	Deaths	44635	High SDI	3	Both	22	All ages	644	Orofacial clefts	2	Percent	2000	6.24E-06	1.04E-05	2.33E-06
1	Deaths	44635	High SDI	1	Male	22	All ages	644	Orofacial clefts	3	Rate	2000	0.006708001	0.012308992	0.001385819
1	Deaths	44635	High SDI	2	Female	22	All ages	644	Orofacial clefts	3	Rate	2000	0.003658445	0.006827721	0.001678792
1	Deaths	44635	High SDI	3	Both	22	All ages	644	Orofacial clefts	3	Rate	2000	0.005165799	0.008608949	0.001929379
1	Deaths	44635	High SDI	1	Male	27	Age-standardized	644	Orofacial clefts	3	Rate	2000	0.011083919	0.020355221	0.002285001
1	Deaths	44635	High SDI	2	Female	27	Age-standardized	644	Orofacial clefts	3	Rate	2000	0.006539666	0.012226526	0.002995056
1	Deaths	44635	High SDI	3	Both	27	Age-standardized	644	Orofacial clefts	3	Rate	2000	0.008875142	0.014814073	0.003311345
1	Deaths	44636	Low-middle SDI	1	Male	22	All ages	644	Orofacial clefts	1	Number	2000	962.716956	3225.841039	187.218615
1	Deaths	44636	Low-middle SDI	2	Female	22	All ages	644	Orofacial clefts	1	Number	2000	870.6769608	3251.717607	267.2813879
1	Deaths	44636	Low-middle SDI	3	Both	22	All ages	644	Orofacial clefts	1	Number	2000	1833.393917	4325.305188	549.9167906
1	Deaths	44636	Low-middle SDI	1	Male	22	All ages	644	Orofacial clefts	2	Percent	2000	0.000151286	0.000501225	2.99E-05
1	Deaths	44636	Low-middle SDI	2	Female	22	All ages	644	Orofacial clefts	2	Percent	2000	0.000161091	0.000602571	4.90E-05
1	Deaths	44636	Low-middle SDI	3	Both	22	All ages	644	Orofacial clefts	2	Percent	2000	0.000155752	0.000367189	4.75E-05
1	Deaths	44636	Low-middle SDI	1	Male	22	All ages	644	Orofacial clefts	3	Rate	2000	0.136202396	0.456382611	0.026487145
1	Deaths	44636	Low-middle SDI	2	Female	22	All ages	644	Orofacial clefts	3	Rate	2000	0.127286144	0.475375616	0.039074443
1	Deaths	44636	Low-middle SDI	3	Both	22	All ages	644	Orofacial clefts	3	Rate	2000	0.131817341	0.310980758	0.039537913
1	Deaths	44636	Low-middle SDI	1	Male	27	Age-standardized	644	Orofacial clefts	3	Rate	2000	0.097039164	0.324410897	0.018918603
1	Deaths	44636	Low-middle SDI	2	Female	27	Age-standardized	644	Orofacial clefts	3	Rate	2000	0.094183726	0.351870531	0.028994026
1	Deaths	44636	Low-middle SDI	3	Both	27	Age-standardized	644	Orofacial clefts	3	Rate	2000	0.095680708	0.22550266	0.028801546
1	Deaths	44634	High-middle SDI	1	Male	22	All ages	644	Orofacial clefts	1	Number	2000	618.5440641	1050.88842	184.0437162
1	Deaths	44634	High-middle SDI	2	Female	22	All ages	644	Orofacial clefts	1	Number	2000	481.5835283	775.507526	234.7479595
1	Deaths	44634	High-middle SDI	3	Both	22	All ages	644	Orofacial clefts	1	Number	2000	1100.127592	1656.091276	549.7523163
1	Deaths	44634	High-middle SDI	1	Male	22	All ages	644	Orofacial clefts	2	Percent	2000	0.000112607	0.000193922	3.41E-05
1	Deaths	44634	High-middle SDI	2	Female	22	All ages	644	Orofacial clefts	2	Percent	2000	0.00010475	0.000169119	5.11E-05
1	Deaths	44634	High-middle SDI	3	Both	22	All ages	644	Orofacial clefts	2	Percent	2000	0.000109017	0.000164533	5.50E-05
1	Deaths	44634	High-middle SDI	1	Male	22	All ages	644	Orofacial clefts	3	Rate	2000	0.107797537	0.183144888	0.032074448
1	Deaths	44634	High-middle SDI	2	Female	22	All ages	644	Orofacial clefts	3	Rate	2000	0.083156327	0.133908977	0.040534564
1	Deaths	44634	High-middle SDI	3	Both	22	All ages	644	Orofacial clefts	3	Rate	2000	0.095419988	0.143641711	0.047682978
1	Deaths	44634	High-middle SDI	1	Male	27	Age-standardized	644	Orofacial clefts	3	Rate	2000	0.172258515	0.292612191	0.051215894
1	Deaths	44634	High-middle SDI	2	Female	27	Age-standardized	644	Orofacial clefts	3	Rate	2000	0.14802564	0.238557476	0.072182704
1	Deaths	44634	High-middle SDI	3	Both	27	Age-standardized	644	Orofacial clefts	3	Rate	2000	0.160747843	0.242065024	0.080266166
1	Deaths	1	Global	1	Male	22	All ages	644	Orofacial clefts	1	Number	2001	3276.983227	7271.215634	1101.240999
1	Deaths	1	Global	2	Female	22	All ages	644	Orofacial clefts	1	Number	2001	2630.058871	8136.752003	1174.148089
1	Deaths	1	Global	3	Both	22	All ages	644	Orofacial clefts	1	Number	2001	5907.042097	11201.99465	2695.087898
1	Deaths	1	Global	1	Male	22	All ages	644	Orofacial clefts	2	Percent	2001	0.000119495	0.00026523	4.07E-05
1	Deaths	1	Global	2	Female	22	All ages	644	Orofacial clefts	2	Percent	2001	0.000113231	0.000347441	5.08E-05
1	Deaths	1	Global	3	Both	22	All ages	644	Orofacial clefts	2	Percent	2001	0.000116607	0.000221236	5.33E-05
1	Deaths	1	Global	1	Male	22	All ages	644	Orofacial clefts	3	Rate	2001	0.105352889	0.233764875	0.035404185
1	Deaths	1	Global	2	Female	22	All ages	644	Orofacial clefts	3	Rate	2001	0.085789262	0.26541077	0.038299256
1	Deaths	1	Global	3	Both	22	All ages	644	Orofacial clefts	3	Rate	2001	0.09564197	0.181373488	0.043636648
1	Deaths	1	Global	1	Male	27	Age-standardized	644	Orofacial clefts	3	Rate	2001	0.101408282	0.224923981	0.034150745
1	Deaths	1	Global	2	Female	27	Age-standardized	644	Orofacial clefts	3	Rate	2001	0.087741598	0.271771695	0.039164685
1	Deaths	1	Global	3	Both	27	Age-standardized	644	Orofacial clefts	3	Rate	2001	0.094837871	0.180293136	0.043293721
1	Deaths	44637	Low SDI	1	Male	22	All ages	644	Orofacial clefts	1	Number	2003	654.6421452	2990.398333	51.98217171
1	Deaths	44637	Low SDI	2	Female	22	All ages	644	Orofacial clefts	1	Number	2003	652.937269	3710.943966	46.19657867
1	Deaths	44637	Low SDI	3	Both	22	All ages	644	Orofacial clefts	1	Number	2003	1307.579414	4981.724026	116.041885
1	Deaths	44637	Low SDI	1	Male	22	All ages	644	Orofacial clefts	2	Percent	2003	0.000153184	0.000712593	1.20E-05
1	Deaths	44637	Low SDI	2	Female	22	All ages	644	Orofacial clefts	2	Percent	2003	0.000171186	0.000975887	1.22E-05
1	Deaths	44637	Low SDI	3	Both	22	All ages	644	Orofacial clefts	2	Percent	2003	0.000161705	0.000607829	1.43E-05
1	Deaths	44637	Low SDI	1	Male	22	All ages	644	Orofacial clefts	3	Rate	2003	0.184351802	0.842117064	0.014638543
1	Deaths	44637	Low SDI	2	Female	22	All ages	644	Orofacial clefts	3	Rate	2003	0.186786278	1.061592657	0.013215492
1	Deaths	44637	Low SDI	3	Both	22	All ages	644	Orofacial clefts	3	Rate	2003	0.185559468	0.706959785	0.016467581
1	Deaths	44637	Low SDI	1	Male	27	Age-standardized	644	Orofacial clefts	3	Rate	2003	0.092558813	0.423084057	0.00742803
1	Deaths	44637	Low SDI	2	Female	27	Age-standardized	644	Orofacial clefts	3	Rate	2003	0.099075442	0.564319514	0.007026909
1	Deaths	44637	Low SDI	3	Both	27	Age-standardized	644	Orofacial clefts	3	Rate	2003	0.095780125	0.368034696	0.00856489
1	Deaths	1	Global	1	Male	22	All ages	644	Orofacial clefts	1	Number	2003	2985.632207	6853.679487	989.4884386
1	Deaths	1	Global	2	Female	22	All ages	644	Orofacial clefts	1	Number	2003	2430.817604	8178.431241	1034.228389
1	Deaths	1	Global	3	Both	22	All ages	644	Orofacial clefts	1	Number	2003	5416.449811	11040.75881	2372.753658
1	Deaths	1	Global	1	Male	22	All ages	644	Orofacial clefts	2	Percent	2003	0.000106532	0.00024477	3.56E-05
1	Deaths	1	Global	2	Female	22	All ages	644	Orofacial clefts	2	Percent	2003	0.000102742	0.000346523	4.32E-05
1	Deaths	1	Global	3	Both	22	All ages	644	Orofacial clefts	2	Percent	2003	0.00010481	0.000214012	4.58E-05
1	Deaths	1	Global	1	Male	22	All ages	644	Orofacial clefts	3	Rate	2003	0.093609327	0.21488525	0.031023696
1	Deaths	1	Global	2	Female	22	All ages	644	Orofacial clefts	3	Rate	2003	0.077250746	0.259908401	0.032867507
1	Deaths	1	Global	3	Both	22	All ages	644	Orofacial clefts	3	Rate	2003	0.085485289	0.174251121	0.037448059
1	Deaths	1	Global	1	Male	27	Age-standardized	644	Orofacial clefts	3	Rate	2003	0.091477099	0.20994856	0.030354065
1	Deaths	1	Global	2	Female	27	Age-standardized	644	Orofacial clefts	3	Rate	2003	0.080261026	0.270714749	0.03409534
1	Deaths	1	Global	3	Both	27	Age-standardized	644	Orofacial clefts	3	Rate	2003	0.08608358	0.175915102	0.037718585
1	Deaths	44639	Middle SDI	1	Male	22	All ages	644	Orofacial clefts	1	Number	2001	1156.87366	1753.905708	530.3771874
1	Deaths	44639	Middle SDI	2	Female	22	All ages	644	Orofacial clefts	1	Number	2001	792.0231051	1044.682746	525.0916482
1	Deaths	44639	Middle SDI	3	Both	22	All ages	644	Orofacial clefts	1	Number	2001	1948.896765	2593.51406	1242.95096
1	Deaths	44639	Middle SDI	1	Male	22	All ages	644	Orofacial clefts	2	Percent	2001	0.000161497	0.000250126	7.45E-05
1	Deaths	44639	Middle SDI	2	Female	22	All ages	644	Orofacial clefts	2	Percent	2001	0.000144953	0.000194304	9.54E-05
1	Deaths	44639	Middle SDI	3	Both	22	All ages	644	Orofacial clefts	2	Percent	2001	0.000154313	0.000206774	9.97E-05
1	Deaths	44639	Middle SDI	1	Male	22	All ages	644	Orofacial clefts	3	Rate	2001	0.115079475	0.174468963	0.052759027
1	Deaths	44639	Middle SDI	2	Female	22	All ages	644	Orofacial clefts	3	Rate	2001	0.081454882	0.107439429	0.054002564
1	Deaths	44639	Middle SDI	3	Both	22	All ages	644	Orofacial clefts	3	Rate	2001	0.09854718	0.131142656	0.06285059
1	Deaths	44639	Middle SDI	1	Male	27	Age-standardized	644	Orofacial clefts	3	Rate	2001	0.126867982	0.192310594	0.058176154
1	Deaths	44639	Middle SDI	2	Female	27	Age-standardized	644	Orofacial clefts	3	Rate	2001	0.094895415	0.125171731	0.06291194
1	Deaths	44639	Middle SDI	3	Both	27	Age-standardized	644	Orofacial clefts	3	Rate	2001	0.11159681	0.148501942	0.071185169
1	Deaths	44635	High SDI	1	Male	22	All ages	644	Orofacial clefts	1	Number	2001	29.93041004	54.61237003	6.030261806
1	Deaths	44635	High SDI	2	Female	22	All ages	644	Orofacial clefts	1	Number	2001	16.08775155	28.11454287	7.834731215
1	Deaths	44635	High SDI	3	Both	22	All ages	644	Orofacial clefts	1	Number	2001	46.01816159	74.18815945	17.20181435
1	Deaths	44635	High SDI	1	Male	22	All ages	644	Orofacial clefts	2	Percent	2001	7.55E-06	1.37E-05	1.51E-06
1	Deaths	44635	High SDI	2	Female	22	All ages	644	Orofacial clefts	2	Percent	2001	4.16E-06	7.29E-06	2.02E-06
1	Deaths	44635	High SDI	3	Both	22	All ages	644	Orofacial clefts	2	Percent	2001	5.87E-06	9.47E-06	2.20E-06
1	Deaths	44635	High SDI	1	Male	22	All ages	644	Orofacial clefts	3	Rate	2001	0.006367649	0.011618699	0.001282929
1	Deaths	44635	High SDI	2	Female	22	All ages	644	Orofacial clefts	3	Rate	2001	0.003347184	0.005849452	0.001630078
1	Deaths	44635	High SDI	3	Both	22	All ages	644	Orofacial clefts	3	Rate	2001	0.004840582	0.007803743	0.001809433
1	Deaths	44635	High SDI	1	Male	27	Age-standardized	644	Orofacial clefts	3	Rate	2001	0.010708216	0.019572382	0.002152222
1	Deaths	44635	High SDI	2	Female	27	Age-standardized	644	Orofacial clefts	3	Rate	2001	0.006083081	0.010641656	0.002957594
1	Deaths	44635	High SDI	3	Both	27	Age-standardized	644	Orofacial clefts	3	Rate	2001	0.008459618	0.013660683	0.00315115
1	Deaths	44639	Middle SDI	1	Male	22	All ages	644	Orofacial clefts	1	Number	2000	1252.854129	2014.396864	579.5131419
1	Deaths	44639	Middle SDI	2	Female	22	All ages	644	Orofacial clefts	1	Number	2000	875.1786428	1192.151252	566.3683527
1	Deaths	44639	Middle SDI	3	Both	22	All ages	644	Orofacial clefts	1	Number	2000	2128.032772	2906.267214	1352.731465
1	Deaths	44639	Middle SDI	1	Male	22	All ages	644	Orofacial clefts	2	Percent	2000	0.000177469	0.000288194	8.28E-05
1	Deaths	44639	Middle SDI	2	Female	22	All ages	644	Orofacial clefts	2	Percent	2000	0.000162287	0.000220946	0.000103462
1	Deaths	44639	Middle SDI	3	Both	22	All ages	644	Orofacial clefts	2	Percent	2000	0.00017088	0.000233846	0.000108238
1	Deaths	44639	Middle SDI	1	Male	22	All ages	644	Orofacial clefts	3	Rate	2000	0.125951459	0.202510586	0.058259397
1	Deaths	44639	Middle SDI	2	Female	22	All ages	644	Orofacial clefts	3	Rate	2000	0.091069493	0.124053084	0.058935257
1	Deaths	44639	Middle SDI	3	Both	22	All ages	644	Orofacial clefts	3	Rate	2000	0.108811109	0.148603989	0.069168207
1	Deaths	44639	Middle SDI	1	Male	27	Age-standardized	644	Orofacial clefts	3	Rate	2000	0.137257904	0.220687659	0.063494685
1	Deaths	44639	Middle SDI	2	Female	27	Age-standardized	644	Orofacial clefts	3	Rate	2000	0.104692556	0.142636398	0.067756129
1	Deaths	44639	Middle SDI	3	Both	27	Age-standardized	644	Orofacial clefts	3	Rate	2000	0.121701785	0.166205329	0.077359405
1	Deaths	44635	High SDI	1	Male	22	All ages	644	Orofacial clefts	1	Number	2003	27.39225663	46.69452143	6.157367052
1	Deaths	44635	High SDI	2	Female	22	All ages	644	Orofacial clefts	1	Number	2003	14.51684504	22.82724497	7.63814184
1	Deaths	44635	High SDI	3	Both	22	All ages	644	Orofacial clefts	1	Number	2003	41.90910167	63.83429649	16.33122389
1	Deaths	44635	High SDI	1	Male	22	All ages	644	Orofacial clefts	2	Percent	2003	6.80E-06	1.16E-05	1.52E-06
1	Deaths	44635	High SDI	2	Female	22	All ages	644	Orofacial clefts	2	Percent	2003	3.70E-06	5.81E-06	1.95E-06
1	Deaths	44635	High SDI	3	Both	22	All ages	644	Orofacial clefts	2	Percent	2003	5.27E-06	8.02E-06	2.06E-06
1	Deaths	44635	High SDI	1	Male	22	All ages	644	Orofacial clefts	3	Rate	2003	0.0057387	0.00978254	0.001289973
1	Deaths	44635	High SDI	2	Female	22	All ages	644	Orofacial clefts	3	Rate	2003	0.002977711	0.004682349	0.001566744
1	Deaths	44635	High SDI	3	Both	22	All ages	644	Orofacial clefts	3	Rate	2003	0.004343623	0.006616036	0.001692632
1	Deaths	44635	High SDI	1	Male	27	Age-standardized	644	Orofacial clefts	3	Rate	2003	0.009860446	0.016831221	0.002212731
1	Deaths	44635	High SDI	2	Female	27	Age-standardized	644	Orofacial clefts	3	Rate	2003	0.005516228	0.008681607	0.002898404
1	Deaths	44635	High SDI	3	Both	27	Age-standardized	644	Orofacial clefts	3	Rate	2003	0.007747415	0.011809421	0.003016849
1	Deaths	44636	Low-middle SDI	1	Male	22	All ages	644	Orofacial clefts	1	Number	2001	915.8904043	3077.411031	181.9833183
1	Deaths	44636	Low-middle SDI	2	Female	22	All ages	644	Orofacial clefts	1	Number	2001	819.7255582	2998.475156	255.2926133
1	Deaths	44636	Low-middle SDI	3	Both	22	All ages	644	Orofacial clefts	1	Number	2001	1735.615962	4058.535591	533.4441475
1	Deaths	44636	Low-middle SDI	1	Male	22	All ages	644	Orofacial clefts	2	Percent	2001	0.00014259	0.00047962	2.85E-05
1	Deaths	44636	Low-middle SDI	2	Female	22	All ages	644	Orofacial clefts	2	Percent	2001	0.000151036	0.000552923	4.67E-05
1	Deaths	44636	Low-middle SDI	3	Both	22	All ages	644	Orofacial clefts	2	Percent	2001	0.000146433	0.000344065	4.47E-05
1	Deaths	44636	Low-middle SDI	1	Male	22	All ages	644	Orofacial clefts	3	Rate	2001	0.127422618	0.428142679	0.025318303
1	Deaths	44636	Low-middle SDI	2	Female	22	All ages	644	Orofacial clefts	3	Rate	2001	0.117746717	0.430705863	0.036670647
1	Deaths	44636	Low-middle SDI	3	Both	22	All ages	644	Orofacial clefts	3	Rate	2001	0.122661956	0.286830685	0.037700335
1	Deaths	44636	Low-middle SDI	1	Male	27	Age-standardized	644	Orofacial clefts	3	Rate	2001	0.091965121	0.308523798	0.018317428
1	Deaths	44636	Low-middle SDI	2	Female	27	Age-standardized	644	Orofacial clefts	3	Rate	2001	0.088330809	0.323259972	0.027562458
1	Deaths	44636	Low-middle SDI	3	Both	27	Age-standardized	644	Orofacial clefts	3	Rate	2001	0.090227895	0.211290959	0.027829465
1	Deaths	44636	Low-middle SDI	1	Male	22	All ages	644	Orofacial clefts	1	Number	2003	879.1471788	2940.095222	174.4609112
1	Deaths	44636	Low-middle SDI	2	Female	22	All ages	644	Orofacial clefts	1	Number	2003	787.1708043	2956.638459	246.7933308
1	Deaths	44636	Low-middle SDI	3	Both	22	All ages	644	Orofacial clefts	1	Number	2003	1666.317983	3816.0297	503.3343158
1	Deaths	44636	Low-middle SDI	1	Male	22	All ages	644	Orofacial clefts	2	Percent	2003	0.000136158	0.000451705	2.73E-05
1	Deaths	44636	Low-middle SDI	2	Female	22	All ages	644	Orofacial clefts	2	Percent	2003	0.000144709	0.000536617	4.56E-05
1	Deaths	44636	Low-middle SDI	3	Both	22	All ages	644	Orofacial clefts	2	Percent	2003	0.000140097	0.000320302	4.30E-05
1	Deaths	44636	Low-middle SDI	1	Male	22	All ages	644	Orofacial clefts	3	Rate	2003	0.118346069	0.395779821	0.02348499
1	Deaths	44636	Low-middle SDI	2	Female	22	All ages	644	Orofacial clefts	3	Rate	2003	0.109197231	0.410148255	0.034235452
1	Deaths	44636	Low-middle SDI	3	Both	22	All ages	644	Orofacial clefts	3	Rate	2003	0.113840375	0.260705493	0.034387054
1	Deaths	44636	Low-middle SDI	1	Male	27	Age-standardized	644	Orofacial clefts	3	Rate	2003	0.087191703	0.291769558	0.017370055
1	Deaths	44636	Low-middle SDI	2	Female	27	Age-standardized	644	Orofacial clefts	3	Rate	2003	0.083785768	0.314847714	0.026311724
1	Deaths	44636	Low-middle SDI	3	Both	27	Age-standardized	644	Orofacial clefts	3	Rate	2003	0.085562285	0.195851916	0.025925104
1	Deaths	44637	Low SDI	1	Male	22	All ages	644	Orofacial clefts	1	Number	2005	679.9244177	3094.354148	55.6945767
1	Deaths	44637	Low SDI	2	Female	22	All ages	644	Orofacial clefts	1	Number	2005	696.0905501	4035.351747	51.22810769
1	Deaths	44637	Low SDI	3	Both	22	All ages	644	Orofacial clefts	1	Number	2005	1376.014968	5134.700797	126.0966115
1	Deaths	44637	Low SDI	1	Male	22	All ages	644	Orofacial clefts	2	Percent	2005	0.000161032	0.000735454	1.31E-05
1	Deaths	44637	Low SDI	2	Female	22	All ages	644	Orofacial clefts	2	Percent	2005	0.000185729	0.001054274	1.36E-05
1	Deaths	44637	Low SDI	3	Both	22	All ages	644	Orofacial clefts	2	Percent	2005	0.000172619	0.000641894	1.55E-05
1	Deaths	44637	Low SDI	1	Male	22	All ages	644	Orofacial clefts	3	Rate	2005	0.181271452	0.824971208	0.014848469
1	Deaths	44637	Low SDI	2	Female	22	All ages	644	Orofacial clefts	3	Rate	2005	0.188408364	1.092234364	0.01386573
1	Deaths	44637	Low SDI	3	Both	22	All ages	644	Orofacial clefts	3	Rate	2005	0.184812934	0.689643022	0.016936069
1	Deaths	44637	Low SDI	1	Male	27	Age-standardized	644	Orofacial clefts	3	Rate	2005	0.092580767	0.421909123	0.007604676
1	Deaths	44637	Low SDI	2	Female	27	Age-standardized	644	Orofacial clefts	3	Rate	2005	0.101446981	0.589355404	0.007475585
1	Deaths	44637	Low SDI	3	Both	27	Age-standardized	644	Orofacial clefts	3	Rate	2005	0.096947981	0.36198494	0.00894624
1	Deaths	44634	High-middle SDI	1	Male	22	All ages	644	Orofacial clefts	1	Number	2001	572.1461734	962.203275	175.10773
1	Deaths	44634	High-middle SDI	2	Female	22	All ages	644	Orofacial clefts	1	Number	2001	429.513336	659.0411469	215.951324
1	Deaths	44634	High-middle SDI	3	Both	22	All ages	644	Orofacial clefts	1	Number	2001	1001.659509	1479.345398	510.5909915
1	Deaths	44634	High-middle SDI	1	Male	22	All ages	644	Orofacial clefts	2	Percent	2001	0.000102803	0.000172519	3.15E-05
1	Deaths	44634	High-middle SDI	2	Female	22	All ages	644	Orofacial clefts	2	Percent	2001	9.25E-05	0.000143684	4.67E-05
1	Deaths	44634	High-middle SDI	3	Both	22	All ages	644	Orofacial clefts	2	Percent	2001	9.81E-05	0.000144946	5.02E-05
1	Deaths	44634	High-middle SDI	1	Male	22	All ages	644	Orofacial clefts	3	Rate	2001	0.099077426	0.166622846	0.030323061
1	Deaths	44634	High-middle SDI	2	Female	22	All ages	644	Orofacial clefts	3	Rate	2001	0.073685608	0.113062491	0.037047754
1	Deaths	44634	High-middle SDI	3	Both	22	All ages	644	Orofacial clefts	3	Rate	2001	0.086322149	0.127488705	0.044002289
1	Deaths	44634	High-middle SDI	1	Male	27	Age-standardized	644	Orofacial clefts	3	Rate	2001	0.159159819	0.267805764	0.048697203
1	Deaths	44634	High-middle SDI	2	Female	27	Age-standardized	644	Orofacial clefts	3	Rate	2001	0.131944599	0.202533554	0.066316085
1	Deaths	44634	High-middle SDI	3	Both	27	Age-standardized	644	Orofacial clefts	3	Rate	2001	0.146233141	0.215994164	0.074508453
1	Deaths	44634	High-middle SDI	1	Male	22	All ages	644	Orofacial clefts	1	Number	2003	453.4847757	689.5562571	147.2016356
1	Deaths	44634	High-middle SDI	2	Female	22	All ages	644	Orofacial clefts	1	Number	2003	326.2145887	465.9879386	182.0591954
1	Deaths	44634	High-middle SDI	3	Both	22	All ages	644	Orofacial clefts	1	Number	2003	779.6993644	1086.388508	403.9640877
1	Deaths	44634	High-middle SDI	1	Male	22	All ages	644	Orofacial clefts	2	Percent	2003	7.83E-05	0.00011944	2.53E-05
1	Deaths	44634	High-middle SDI	2	Female	22	All ages	644	Orofacial clefts	2	Percent	2003	6.79E-05	9.68E-05	3.74E-05
1	Deaths	44634	High-middle SDI	3	Both	22	All ages	644	Orofacial clefts	2	Percent	2003	7.36E-05	0.00010179	3.88E-05
1	Deaths	44634	High-middle SDI	1	Male	22	All ages	644	Orofacial clefts	3	Rate	2003	0.077564495	0.117942401	0.025177517
1	Deaths	44634	High-middle SDI	2	Female	22	All ages	644	Orofacial clefts	3	Rate	2003	0.055274348	0.078957779	0.030848416
1	Deaths	44634	High-middle SDI	3	Both	22	All ages	644	Orofacial clefts	3	Rate	2003	0.06636707	0.092472081	0.034384936
1	Deaths	44634	High-middle SDI	1	Male	27	Age-standardized	644	Orofacial clefts	3	Rate	2003	0.126879911	0.192923072	0.041148331
1	Deaths	44634	High-middle SDI	2	Female	27	Age-standardized	644	Orofacial clefts	3	Rate	2003	0.100679358	0.143823139	0.056198727
1	Deaths	44634	High-middle SDI	3	Both	27	Age-standardized	644	Orofacial clefts	3	Rate	2003	0.114426557	0.159493009	0.059271849
1	Deaths	1	Global	1	Male	22	All ages	644	Orofacial clefts	1	Number	2004	2839.869546	6513.529821	927.4752352
1	Deaths	1	Global	2	Female	22	All ages	644	Orofacial clefts	1	Number	2004	2332.800393	7913.233795	954.8930465
1	Deaths	1	Global	3	Both	22	All ages	644	Orofacial clefts	1	Number	2004	5172.669939	10688.22187	2238.564078
1	Deaths	1	Global	1	Male	22	All ages	644	Orofacial clefts	2	Percent	2004	0.00010037	0.000229867	3.33E-05
1	Deaths	1	Global	2	Female	22	All ages	644	Orofacial clefts	2	Percent	2004	9.80E-05	0.000330873	4.02E-05
1	Deaths	1	Global	3	Both	22	All ages	644	Orofacial clefts	2	Percent	2004	9.93E-05	0.00020677	4.31E-05
1	Deaths	1	Global	1	Male	22	All ages	644	Orofacial clefts	3	Rate	2004	0.087922458	0.201659106	0.028714665
1	Deaths	1	Global	2	Female	22	All ages	644	Orofacial clefts	3	Rate	2004	0.073165208	0.248188143	0.029948961
1	Deaths	1	Global	3	Both	22	All ages	644	Orofacial clefts	3	Rate	2004	0.080591622	0.166525439	0.034877445
1	Deaths	1	Global	1	Male	27	Age-standardized	644	Orofacial clefts	3	Rate	2004	0.086391799	0.198333238	0.028248334
1	Deaths	1	Global	2	Female	27	Age-standardized	644	Orofacial clefts	3	Rate	2004	0.076477542	0.259868961	0.031285805
1	Deaths	1	Global	3	Both	27	Age-standardized	644	Orofacial clefts	3	Rate	2004	0.081624861	0.169336547	0.035324684
1	Deaths	44637	Low SDI	1	Male	22	All ages	644	Orofacial clefts	1	Number	2004	670.2841454	3045.684562	54.18661981
1	Deaths	44637	Low SDI	2	Female	22	All ages	644	Orofacial clefts	1	Number	2004	680.1601926	3886.98418	48.96627624
1	Deaths	44637	Low SDI	3	Both	22	All ages	644	Orofacial clefts	1	Number	2004	1350.444338	5145.349959	121.3370611
1	Deaths	44637	Low SDI	1	Male	22	All ages	644	Orofacial clefts	2	Percent	2004	0.000157457	0.000721435	1.23E-05
1	Deaths	44637	Low SDI	2	Female	22	All ages	644	Orofacial clefts	2	Percent	2004	0.000179626	0.001015197	1.29E-05
1	Deaths	44637	Low SDI	3	Both	22	All ages	644	Orofacial clefts	2	Percent	2004	0.000167885	0.000636758	1.49E-05
1	Deaths	44637	Low SDI	1	Male	22	All ages	644	Orofacial clefts	3	Rate	2004	0.183603522	0.834270686	0.014842741
1	Deaths	44637	Low SDI	2	Female	22	All ages	644	Orofacial clefts	3	Rate	2004	0.189226355	1.081392083	0.013622835
1	Deaths	44637	Low SDI	3	Both	22	All ages	644	Orofacial clefts	3	Rate	2004	0.186393096	0.710179371	0.01674737
1	Deaths	44637	Low SDI	1	Male	27	Age-standardized	644	Orofacial clefts	3	Rate	2004	0.092894852	0.42120399	0.007583442
1	Deaths	44637	Low SDI	2	Female	27	Age-standardized	644	Orofacial clefts	3	Rate	2004	0.101040136	0.577380467	0.007289347
1	Deaths	44637	Low SDI	3	Both	27	Age-standardized	644	Orofacial clefts	3	Rate	2004	0.096910224	0.369632239	0.008771161
1	Deaths	44639	Middle SDI	1	Male	22	All ages	644	Orofacial clefts	1	Number	2003	968.7491706	1415.329468	471.8258218
1	Deaths	44639	Middle SDI	2	Female	22	All ages	644	Orofacial clefts	1	Number	2003	647.9807289	850.6108465	451.4879885
1	Deaths	44639	Middle SDI	3	Both	22	All ages	644	Orofacial clefts	1	Number	2003	1616.7299	2123.253963	1046.582792
1	Deaths	44639	Middle SDI	1	Male	22	All ages	644	Orofacial clefts	2	Percent	2003	0.000130038	0.000190175	6.41E-05
1	Deaths	44639	Middle SDI	2	Female	22	All ages	644	Orofacial clefts	2	Percent	2003	0.000114512	0.000149926	8.04E-05
1	Deaths	44639	Middle SDI	3	Both	22	All ages	644	Orofacial clefts	2	Percent	2003	0.00012332	0.000161469	8.00E-05
1	Deaths	44639	Middle SDI	1	Male	22	All ages	644	Orofacial clefts	3	Rate	2003	0.094347338	0.137840189	0.045951534
1	Deaths	44639	Middle SDI	2	Female	22	All ages	644	Orofacial clefts	3	Rate	2003	0.065074311	0.085423705	0.045341271
1	Deaths	44639	Middle SDI	3	Both	22	All ages	644	Orofacial clefts	3	Rate	2003	0.079935416	0.10497931	0.05174583
1	Deaths	44639	Middle SDI	1	Male	27	Age-standardized	644	Orofacial clefts	3	Rate	2003	0.106965418	0.156276432	0.052097892
1	Deaths	44639	Middle SDI	2	Female	27	Age-standardized	644	Orofacial clefts	3	Rate	2003	0.078139723	0.102588879	0.054442948
1	Deaths	44639	Middle SDI	3	Both	27	Age-standardized	644	Orofacial clefts	3	Rate	2003	0.093194218	0.12239935	0.060323346
1	Deaths	44636	Low-middle SDI	1	Male	22	All ages	644	Orofacial clefts	1	Number	2005	814.9146036	2701.145376	157.6576783
1	Deaths	44636	Low-middle SDI	2	Female	22	All ages	644	Orofacial clefts	1	Number	2005	730.5764628	2648.50648	239.9229053
1	Deaths	44636	Low-middle SDI	3	Both	22	All ages	644	Orofacial clefts	1	Number	2005	1545.491066	3419.646653	486.0134478
1	Deaths	44636	Low-middle SDI	1	Male	22	All ages	644	Orofacial clefts	2	Percent	2005	0.000124918	0.000410627	2.43E-05
1	Deaths	44636	Low-middle SDI	2	Female	22	All ages	644	Orofacial clefts	2	Percent	2005	0.000132627	0.000480057	4.31E-05
1	Deaths	44636	Low-middle SDI	3	Both	22	All ages	644	Orofacial clefts	2	Percent	2005	0.000128448	0.000282442	4.05E-05
1	Deaths	44636	Low-middle SDI	1	Male	22	All ages	644	Orofacial clefts	3	Rate	2005	0.106213979	0.35206069	0.020548717
1	Deaths	44636	Low-middle SDI	2	Female	22	All ages	644	Orofacial clefts	3	Rate	2005	0.097907593	0.354937378	0.032153067
1	Deaths	44636	Low-middle SDI	3	Both	22	All ages	644	Orofacial clefts	3	Rate	2005	0.102118548	0.225953653	0.03211341
1	Deaths	44636	Low-middle SDI	1	Male	27	Age-standardized	644	Orofacial clefts	3	Rate	2005	0.07988058	0.264049311	0.015505526
1	Deaths	44636	Low-middle SDI	2	Female	27	Age-standardized	644	Orofacial clefts	3	Rate	2005	0.076825654	0.278818317	0.025259988
1	Deaths	44636	Low-middle SDI	3	Both	27	Age-standardized	644	Orofacial clefts	3	Rate	2005	0.078418485	0.172981548	0.024725133
1	Deaths	44635	High SDI	1	Male	22	All ages	644	Orofacial clefts	1	Number	2004	26.20558791	42.13020635	6.321637465
1	Deaths	44635	High SDI	2	Female	22	All ages	644	Orofacial clefts	1	Number	2004	13.65975715	20.61116741	7.700482753
1	Deaths	44635	High SDI	3	Both	22	All ages	644	Orofacial clefts	1	Number	2004	39.86534506	59.88017458	16.42631357
1	Deaths	44635	High SDI	1	Male	22	All ages	644	Orofacial clefts	2	Percent	2004	6.53E-06	1.05E-05	1.57E-06
1	Deaths	44635	High SDI	2	Female	22	All ages	644	Orofacial clefts	2	Percent	2004	3.51E-06	5.29E-06	1.98E-06
1	Deaths	44635	High SDI	3	Both	22	All ages	644	Orofacial clefts	2	Percent	2004	5.04E-06	7.58E-06	2.08E-06
1	Deaths	44635	High SDI	1	Male	22	All ages	644	Orofacial clefts	3	Rate	2004	0.005445662	0.008754883	0.00131367
1	Deaths	44635	High SDI	2	Female	22	All ages	644	Orofacial clefts	3	Rate	2004	0.002781139	0.004196453	0.001567825
1	Deaths	44635	High SDI	3	Both	22	All ages	644	Orofacial clefts	3	Rate	2004	0.004099785	0.006158127	0.001689296
1	Deaths	44635	High SDI	1	Male	27	Age-standardized	644	Orofacial clefts	3	Rate	2004	0.009404682	0.015129852	0.002265032
1	Deaths	44635	High SDI	2	Female	27	Age-standardized	644	Orofacial clefts	3	Rate	2004	0.005174086	0.007811949	0.002915283
1	Deaths	44635	High SDI	3	Both	27	Age-standardized	644	Orofacial clefts	3	Rate	2004	0.007346684	0.011045561	0.00302649
1	Deaths	44637	Low SDI	1	Male	22	All ages	644	Orofacial clefts	1	Number	2007	688.0648171	3193.101978	57.48507714
1	Deaths	44637	Low SDI	2	Female	22	All ages	644	Orofacial clefts	1	Number	2007	708.3356868	3872.034947	56.90323546
1	Deaths	44637	Low SDI	3	Both	22	All ages	644	Orofacial clefts	1	Number	2007	1396.400504	5206.209594	135.6417441
1	Deaths	44637	Low SDI	1	Male	22	All ages	644	Orofacial clefts	2	Percent	2007	0.000164655	0.000753183	1.39E-05
1	Deaths	44637	Low SDI	2	Female	22	All ages	644	Orofacial clefts	2	Percent	2007	0.000192681	0.001043198	1.53E-05
1	Deaths	44637	Low SDI	3	Both	22	All ages	644	Orofacial clefts	2	Percent	2007	0.000177809	0.000663059	1.70E-05
1	Deaths	44637	Low SDI	1	Male	22	All ages	644	Orofacial clefts	3	Rate	2007	0.173833705	0.806709969	0.014523114
1	Deaths	44637	Low SDI	2	Female	22	All ages	644	Orofacial clefts	3	Rate	2007	0.181455095	0.991903248	0.014576961
1	Deaths	44637	Low SDI	3	Both	22	All ages	644	Orofacial clefts	3	Rate	2007	0.177617966	0.662214281	0.017253224
1	Deaths	44637	Low SDI	1	Male	27	Age-standardized	644	Orofacial clefts	3	Rate	2007	0.090650736	0.421500042	0.007619695
1	Deaths	44637	Low SDI	2	Female	27	Age-standardized	644	Orofacial clefts	3	Rate	2007	0.099581712	0.543461614	0.008013121
1	Deaths	44637	Low SDI	3	Both	27	Age-standardized	644	Orofacial clefts	3	Rate	2007	0.095048523	0.356026604	0.009278625
1	Deaths	44636	Low-middle SDI	1	Male	22	All ages	644	Orofacial clefts	1	Number	2004	847.801682	2926.181239	164.6530507
1	Deaths	44636	Low-middle SDI	2	Female	22	All ages	644	Orofacial clefts	1	Number	2004	760.1891993	2794.886698	245.1283711
1	Deaths	44636	Low-middle SDI	3	Both	22	All ages	644	Orofacial clefts	1	Number	2004	1607.990881	3572.044198	494.9508676
1	Deaths	44636	Low-middle SDI	1	Male	22	All ages	644	Orofacial clefts	2	Percent	2004	0.00013064	0.00044996	2.52E-05
1	Deaths	44636	Low-middle SDI	2	Female	22	All ages	644	Orofacial clefts	2	Percent	2004	0.000139619	0.000517345	4.52E-05
1	Deaths	44636	Low-middle SDI	3	Both	22	All ages	644	Orofacial clefts	2	Percent	2004	0.000134714	0.000298472	4.19E-05
1	Deaths	44636	Low-middle SDI	1	Male	22	All ages	644	Orofacial clefts	3	Rate	2004	0.112292204	0.387575712	0.021808466
1	Deaths	44636	Low-middle SDI	2	Female	22	All ages	644	Orofacial clefts	3	Rate	2004	0.103645425	0.381059373	0.033421199
1	Deaths	44636	Low-middle SDI	3	Both	22	All ages	644	Orofacial clefts	3	Rate	2004	0.108031393	0.239984513	0.03325282
1	Deaths	44636	Low-middle SDI	1	Male	27	Age-standardized	644	Orofacial clefts	3	Rate	2004	0.083533792	0.287760961	0.016283431
1	Deaths	44636	Low-middle SDI	2	Female	27	Age-standardized	644	Orofacial clefts	3	Rate	2004	0.080373948	0.295637477	0.025944419
1	Deaths	44636	Low-middle SDI	3	Both	27	Age-standardized	644	Orofacial clefts	3	Rate	2004	0.082022098	0.181860361	0.025305232
1	Deaths	44635	High SDI	1	Male	22	All ages	644	Orofacial clefts	1	Number	2005	24.19722525	37.12892108	6.263528851
1	Deaths	44635	High SDI	2	Female	22	All ages	644	Orofacial clefts	1	Number	2005	12.72001823	18.50570107	7.483384607
1	Deaths	44635	High SDI	3	Both	22	All ages	644	Orofacial clefts	1	Number	2005	36.91724348	52.43718212	16.29807904
1	Deaths	44635	High SDI	1	Male	22	All ages	644	Orofacial clefts	2	Percent	2005	5.96E-06	9.15E-06	1.54E-06
1	Deaths	44635	High SDI	2	Female	22	All ages	644	Orofacial clefts	2	Percent	2005	3.25E-06	4.72E-06	1.91E-06
1	Deaths	44635	High SDI	3	Both	22	All ages	644	Orofacial clefts	2	Percent	2005	4.63E-06	6.57E-06	2.04E-06
1	Deaths	44635	High SDI	1	Male	22	All ages	644	Orofacial clefts	3	Rate	2005	0.004985954	0.007650592	0.00129063
1	Deaths	44635	High SDI	2	Female	22	All ages	644	Orofacial clefts	3	Rate	2005	0.002569986	0.003738941	0.001511963
1	Deaths	44635	High SDI	3	Both	22	All ages	644	Orofacial clefts	3	Rate	2005	0.003766094	0.005349353	0.00166264
1	Deaths	44635	High SDI	1	Male	27	Age-standardized	644	Orofacial clefts	3	Rate	2005	0.008606283	0.013208282	0.002226279
1	Deaths	44635	High SDI	2	Female	27	Age-standardized	644	Orofacial clefts	3	Rate	2005	0.004773304	0.006948986	0.00280711
1	Deaths	44635	High SDI	3	Both	27	Age-standardized	644	Orofacial clefts	3	Rate	2005	0.006741302	0.009578211	0.002975513
1	Deaths	44634	High-middle SDI	1	Male	22	All ages	644	Orofacial clefts	1	Number	2005	345.1834862	503.376313	122.9683151
1	Deaths	44634	High-middle SDI	2	Female	22	All ages	644	Orofacial clefts	1	Number	2005	243.6331998	322.6191783	153.1840936
1	Deaths	44634	High-middle SDI	3	Both	22	All ages	644	Orofacial clefts	1	Number	2005	588.8166859	786.6937695	330.5506981
1	Deaths	44634	High-middle SDI	1	Male	22	All ages	644	Orofacial clefts	2	Percent	2005	5.84E-05	8.50E-05	2.05E-05
1	Deaths	44634	High-middle SDI	2	Female	22	All ages	644	Orofacial clefts	2	Percent	2005	5.02E-05	6.70E-05	3.20E-05
1	Deaths	44634	High-middle SDI	3	Both	22	All ages	644	Orofacial clefts	2	Percent	2005	5.47E-05	7.28E-05	3.12E-05
1	Deaths	44634	High-middle SDI	1	Male	22	All ages	644	Orofacial clefts	3	Rate	2005	0.058309493	0.085031929	0.020772199
1	Deaths	44634	High-middle SDI	2	Female	22	All ages	644	Orofacial clefts	3	Rate	2005	0.040771699	0.0539899	0.025635159
1	Deaths	44634	High-middle SDI	3	Both	22	All ages	644	Orofacial clefts	3	Rate	2005	0.049499539	0.066134299	0.027788117
1	Deaths	44634	High-middle SDI	1	Male	27	Age-standardized	644	Orofacial clefts	3	Rate	2005	0.095604324	0.139447767	0.034057505
1	Deaths	44634	High-middle SDI	2	Female	27	Age-standardized	644	Orofacial clefts	3	Rate	2005	0.074425892	0.098545712	0.046784748
1	Deaths	44634	High-middle SDI	3	Both	27	Age-standardized	644	Orofacial clefts	3	Rate	2005	0.085535718	0.11429872	0.048017238
1	Deaths	1	Global	1	Male	22	All ages	644	Orofacial clefts	1	Number	2005	2673.451759	6206.957975	879.6495408
1	Deaths	1	Global	2	Female	22	All ages	644	Orofacial clefts	1	Number	2005	2227.93713	7682.372003	905.1597348
1	Deaths	1	Global	3	Both	22	All ages	644	Orofacial clefts	1	Number	2005	4901.38889	10215.75662	2095.352708
1	Deaths	1	Global	1	Male	22	All ages	644	Orofacial clefts	2	Percent	2005	9.41E-05	0.000216262	3.14E-05
1	Deaths	1	Global	2	Female	22	All ages	644	Orofacial clefts	2	Percent	2005	9.37E-05	0.000320732	3.82E-05
1	Deaths	1	Global	3	Both	22	All ages	644	Orofacial clefts	2	Percent	2005	9.39E-05	0.000196299	4.03E-05
1	Deaths	1	Global	1	Male	22	All ages	644	Orofacial clefts	3	Rate	2005	0.081725067	0.189741242	0.026890112
1	Deaths	1	Global	2	Female	22	All ages	644	Orofacial clefts	3	Rate	2005	0.06895348	0.237765366	0.028014217
1	Deaths	1	Global	3	Both	22	All ages	644	Orofacial clefts	3	Rate	2005	0.075378755	0.157108737	0.032224556
1	Deaths	1	Global	1	Male	27	Age-standardized	644	Orofacial clefts	3	Rate	2005	0.080608078	0.18697983	0.026518117
1	Deaths	1	Global	2	Female	27	Age-standardized	644	Orofacial clefts	3	Rate	2005	0.0723972	0.250044832	0.029366361
1	Deaths	1	Global	3	Both	27	Age-standardized	644	Orofacial clefts	3	Rate	2005	0.076661307	0.160488142	0.032768505
1	Deaths	1	Global	1	Male	22	All ages	644	Orofacial clefts	1	Number	2006	2490.121086	5867.415426	824.9282893
1	Deaths	1	Global	2	Female	22	All ages	644	Orofacial clefts	1	Number	2006	2122.975367	7314.801169	845.4796759
1	Deaths	1	Global	3	Both	22	All ages	644	Orofacial clefts	1	Number	2006	4613.096453	9854.999245	1916.077011
1	Deaths	1	Global	1	Male	22	All ages	644	Orofacial clefts	2	Percent	2006	8.86E-05	0.000209987	2.95E-05
1	Deaths	1	Global	2	Female	22	All ages	644	Orofacial clefts	2	Percent	2006	9.01E-05	0.000311248	3.60E-05
1	Deaths	1	Global	3	Both	22	All ages	644	Orofacial clefts	2	Percent	2006	8.93E-05	0.000190779	3.71E-05
1	Deaths	1	Global	1	Male	22	All ages	644	Orofacial clefts	3	Rate	2006	0.075143116	0.177058007	0.024893441
1	Deaths	1	Global	2	Female	22	All ages	644	Orofacial clefts	3	Rate	2006	0.064826016	0.223360772	0.025817105
1	Deaths	1	Global	3	Both	22	All ages	644	Orofacial clefts	3	Rate	2006	0.070015066	0.149573812	0.029081174
1	Deaths	1	Global	1	Male	27	Age-standardized	644	Orofacial clefts	3	Rate	2006	0.074285822	0.175092066	0.024600504
1	Deaths	1	Global	2	Female	27	Age-standardized	644	Orofacial clefts	3	Rate	2006	0.068246237	0.235580185	0.02711923
1	Deaths	1	Global	3	Both	27	Age-standardized	644	Orofacial clefts	3	Rate	2006	0.071384344	0.153216053	0.029619741
1	Deaths	44634	High-middle SDI	1	Male	22	All ages	644	Orofacial clefts	1	Number	2004	401.6971147	587.5308691	136.4281385
1	Deaths	44634	High-middle SDI	2	Female	22	All ages	644	Orofacial clefts	1	Number	2004	284.9221783	384.1757239	171.163458
1	Deaths	44634	High-middle SDI	3	Both	22	All ages	644	Orofacial clefts	1	Number	2004	686.619293	925.3189358	366.8789933
1	Deaths	44634	High-middle SDI	1	Male	22	All ages	644	Orofacial clefts	2	Percent	2004	6.88E-05	0.000100684	2.27E-05
1	Deaths	44634	High-middle SDI	2	Female	22	All ages	644	Orofacial clefts	2	Percent	2004	5.93E-05	7.99E-05	3.59E-05
1	Deaths	44634	High-middle SDI	3	Both	22	All ages	644	Orofacial clefts	2	Percent	2004	6.45E-05	8.70E-05	3.43E-05
1	Deaths	44634	High-middle SDI	1	Male	22	All ages	644	Orofacial clefts	3	Rate	2004	0.06828261	0.099871619	0.02319078
1	Deaths	44634	High-middle SDI	2	Female	22	All ages	644	Orofacial clefts	3	Rate	2004	0.047980638	0.064694846	0.028823772
1	Deaths	44634	High-middle SDI	3	Both	22	All ages	644	Orofacial clefts	3	Rate	2004	0.05808404	0.078276656	0.031035851
1	Deaths	44634	High-middle SDI	1	Male	27	Age-standardized	644	Orofacial clefts	3	Rate	2004	0.112169003	0.164079381	0.038087943
1	Deaths	44634	High-middle SDI	2	Female	27	Age-standardized	644	Orofacial clefts	3	Rate	2004	0.087749723	0.118320367	0.052700575
1	Deaths	44634	High-middle SDI	3	Both	27	Age-standardized	644	Orofacial clefts	3	Rate	2004	0.100560642	0.135550593	0.053719086
1	Deaths	44637	Low SDI	1	Male	22	All ages	644	Orofacial clefts	1	Number	2006	685.6784595	3126.817386	56.9721605
1	Deaths	44637	Low SDI	2	Female	22	All ages	644	Orofacial clefts	1	Number	2006	704.5867703	3995.865389	54.20512376
1	Deaths	44637	Low SDI	3	Both	22	All ages	644	Orofacial clefts	1	Number	2006	1390.26523	5166.145121	130.1377124
1	Deaths	44637	Low SDI	1	Male	22	All ages	644	Orofacial clefts	2	Percent	2006	0.000163967	0.000754495	1.37E-05
1	Deaths	44637	Low SDI	2	Female	22	All ages	644	Orofacial clefts	2	Percent	2006	0.000189895	0.001060946	1.44E-05
1	Deaths	44637	Low SDI	3	Both	22	All ages	644	Orofacial clefts	2	Percent	2006	0.000176079	0.000651867	1.62E-05
1	Deaths	44637	Low SDI	1	Male	22	All ages	644	Orofacial clefts	3	Rate	2006	0.177930838	0.811396697	0.014784049
1	Deaths	44637	Low SDI	2	Female	22	All ages	644	Orofacial clefts	3	Rate	2006	0.185526685	1.052162334	0.014272901
1	Deaths	44637	Low SDI	3	Both	22	All ages	644	Orofacial clefts	3	Rate	2006	0.181701035	0.675190529	0.017008378
1	Deaths	44637	Low SDI	1	Male	27	Age-standardized	644	Orofacial clefts	3	Rate	2006	0.091790178	0.419657798	0.007632764
1	Deaths	44637	Low SDI	2	Female	27	Age-standardized	644	Orofacial clefts	3	Rate	2006	0.100801592	0.572366739	0.007761239
1	Deaths	44637	Low SDI	3	Both	27	Age-standardized	644	Orofacial clefts	3	Rate	2006	0.096228084	0.357946373	0.009063916
1	Deaths	44639	Middle SDI	1	Male	22	All ages	644	Orofacial clefts	1	Number	2005	807.0457606	1215.149663	408.641734
1	Deaths	44639	Middle SDI	2	Female	22	All ages	644	Orofacial clefts	1	Number	2005	542.9478128	704.3117875	394.3362393
1	Deaths	44639	Middle SDI	3	Both	22	All ages	644	Orofacial clefts	1	Number	2005	1349.993573	1807.879022	896.4760482
1	Deaths	44639	Middle SDI	1	Male	22	All ages	644	Orofacial clefts	2	Percent	2005	0.000105643	0.000157895	5.34E-05
1	Deaths	44639	Middle SDI	2	Female	22	All ages	644	Orofacial clefts	2	Percent	2005	9.45E-05	0.00012232	6.90E-05
1	Deaths	44639	Middle SDI	3	Both	22	All ages	644	Orofacial clefts	2	Percent	2005	0.000100856	0.00013454	6.64E-05
1	Deaths	44639	Middle SDI	1	Male	22	All ages	644	Orofacial clefts	3	Rate	2005	0.076942259	0.115850134	0.038959151
1	Deaths	44639	Middle SDI	2	Female	22	All ages	644	Orofacial clefts	3	Rate	2005	0.053224265	0.069042505	0.038656121
1	Deaths	44639	Middle SDI	3	Both	22	All ages	644	Orofacial clefts	3	Rate	2005	0.065248247	0.087378888	0.043328718
1	Deaths	44639	Middle SDI	1	Male	27	Age-standardized	644	Orofacial clefts	3	Rate	2005	0.088367269	0.133026215	0.044744548
1	Deaths	44639	Middle SDI	2	Female	27	Age-standardized	644	Orofacial clefts	3	Rate	2005	0.064956058	0.084263171	0.04718093
1	Deaths	44639	Middle SDI	3	Both	27	Age-standardized	644	Orofacial clefts	3	Rate	2005	0.07718325	0.103359533	0.051257901
1	Deaths	1	Global	1	Male	22	All ages	644	Orofacial clefts	1	Number	2007	2314.043898	5713.979391	768.9332936
1	Deaths	1	Global	2	Female	22	All ages	644	Orofacial clefts	1	Number	2007	2004.171087	6958.704094	800.3334866
1	Deaths	1	Global	3	Both	22	All ages	644	Orofacial clefts	1	Number	2007	4318.214985	9333.836826	1789.643323
1	Deaths	1	Global	1	Male	22	All ages	644	Orofacial clefts	2	Percent	2007	8.19E-05	0.000203129	2.74E-05
1	Deaths	1	Global	2	Female	22	All ages	644	Orofacial clefts	2	Percent	2007	8.50E-05	0.000296757	3.35E-05
1	Deaths	1	Global	3	Both	22	All ages	644	Orofacial clefts	2	Percent	2007	8.33E-05	0.000180114	3.47E-05
1	Deaths	1	Global	1	Male	22	All ages	644	Orofacial clefts	3	Rate	2007	0.068918694	0.170178273	0.022900982
1	Deaths	1	Global	2	Female	22	All ages	644	Orofacial clefts	3	Rate	2007	0.060371295	0.209615826	0.024108306
1	Deaths	1	Global	3	Both	22	All ages	644	Orofacial clefts	3	Rate	2007	0.064669252	0.139782815	0.026801559
1	Deaths	1	Global	1	Male	27	Age-standardized	644	Orofacial clefts	3	Rate	2007	0.068276045	0.168534946	0.02267713
1	Deaths	1	Global	2	Female	27	Age-standardized	644	Orofacial clefts	3	Rate	2007	0.063699548	0.221622102	0.025378432
1	Deaths	1	Global	3	Both	27	Age-standardized	644	Orofacial clefts	3	Rate	2007	0.06607855	0.142998844	0.027354884
1	Deaths	44635	High SDI	1	Male	22	All ages	644	Orofacial clefts	1	Number	2006	21.76300517	33.71961647	5.922032083
1	Deaths	44635	High SDI	2	Female	22	All ages	644	Orofacial clefts	1	Number	2006	11.73791938	16.51941225	6.990098366
1	Deaths	44635	High SDI	3	Both	22	All ages	644	Orofacial clefts	1	Number	2006	33.50092455	47.44184003	15.49524613
1	Deaths	44635	High SDI	1	Male	22	All ages	644	Orofacial clefts	2	Percent	2006	5.35E-06	8.31E-06	1.45E-06
1	Deaths	44635	High SDI	2	Female	22	All ages	644	Orofacial clefts	2	Percent	2006	3.00E-06	4.23E-06	1.79E-06
1	Deaths	44635	High SDI	3	Both	22	All ages	644	Orofacial clefts	2	Percent	2006	4.20E-06	5.94E-06	1.95E-06
1	Deaths	44635	High SDI	1	Male	22	All ages	644	Orofacial clefts	3	Rate	2006	0.004442727	0.006883565	0.001208931
1	Deaths	44635	High SDI	2	Female	22	All ages	644	Orofacial clefts	3	Rate	2006	0.002352525	0.003310837	0.001400962
1	Deaths	44635	High SDI	3	Both	22	All ages	644	Orofacial clefts	3	Rate	2006	0.003388016	0.004797888	0.001567065
1	Deaths	44635	High SDI	1	Male	27	Age-standardized	644	Orofacial clefts	3	Rate	2006	0.007624774	0.011814827	0.002074113
1	Deaths	44635	High SDI	2	Female	27	Age-standardized	644	Orofacial clefts	3	Rate	2006	0.004336915	0.006105434	0.002581282
1	Deaths	44635	High SDI	3	Both	27	Age-standardized	644	Orofacial clefts	3	Rate	2006	0.006024634	0.008531273	0.002786447
1	Deaths	1	Global	1	Male	22	All ages	644	Orofacial clefts	1	Number	2008	2143.160398	5417.376453	712.4963886
1	Deaths	1	Global	2	Female	22	All ages	644	Orofacial clefts	1	Number	2008	1901.990569	6771.820708	754.3425295
1	Deaths	1	Global	3	Both	22	All ages	644	Orofacial clefts	1	Number	2008	4045.150967	8985.863933	1645.847727
1	Deaths	1	Global	1	Male	22	All ages	644	Orofacial clefts	2	Percent	2008	7.48E-05	0.000187278	2.51E-05
1	Deaths	1	Global	2	Female	22	All ages	644	Orofacial clefts	2	Percent	2008	7.98E-05	0.00028547	3.16E-05
1	Deaths	1	Global	3	Both	22	All ages	644	Orofacial clefts	2	Percent	2008	7.71E-05	0.000170701	3.16E-05
1	Deaths	1	Global	1	Male	22	All ages	644	Orofacial clefts	3	Rate	2008	0.062981104	0.159200567	0.020938148
1	Deaths	1	Global	2	Female	22	All ages	644	Orofacial clefts	3	Rate	2008	0.056511376	0.201202315	0.0224128
1	Deaths	1	Global	3	Both	22	All ages	644	Orofacial clefts	3	Rate	2008	0.059764012	0.132759267	0.024316141
1	Deaths	1	Global	1	Male	27	Age-standardized	644	Orofacial clefts	3	Rate	2008	0.062690163	0.15863985	0.020833341
1	Deaths	1	Global	2	Female	27	Age-standardized	644	Orofacial clefts	3	Rate	2008	0.059877591	0.21357278	0.023713264
1	Deaths	1	Global	3	Both	27	Age-standardized	644	Orofacial clefts	3	Rate	2008	0.06134176	0.136419032	0.024946965
1	Deaths	44634	High-middle SDI	1	Male	22	All ages	644	Orofacial clefts	1	Number	2006	287.0089359	396.4113142	112.7973581
1	Deaths	44634	High-middle SDI	2	Female	22	All ages	644	Orofacial clefts	1	Number	2006	208.5832076	272.9714115	135.1439923
1	Deaths	44634	High-middle SDI	3	Both	22	All ages	644	Orofacial clefts	1	Number	2006	495.5921436	631.2456112	304.8834707
1	Deaths	44634	High-middle SDI	1	Male	22	All ages	644	Orofacial clefts	2	Percent	2006	5.03E-05	7.03E-05	1.98E-05
1	Deaths	44634	High-middle SDI	2	Female	22	All ages	644	Orofacial clefts	2	Percent	2006	4.42E-05	5.81E-05	2.87E-05
1	Deaths	44634	High-middle SDI	3	Both	22	All ages	644	Orofacial clefts	2	Percent	2006	4.75E-05	6.11E-05	2.90E-05
1	Deaths	44634	High-middle SDI	1	Male	22	All ages	644	Orofacial clefts	3	Rate	2006	0.048170129	0.066531671	0.018931338
1	Deaths	44634	High-middle SDI	2	Female	22	All ages	644	Orofacial clefts	3	Rate	2006	0.034683372	0.045389891	0.022471845
1	Deaths	44634	High-middle SDI	3	Both	22	All ages	644	Orofacial clefts	3	Rate	2006	0.041395383	0.052726126	0.025466037
1	Deaths	44634	High-middle SDI	1	Male	27	Age-standardized	644	Orofacial clefts	3	Rate	2006	0.078346896	0.108193758	0.0307926
1	Deaths	44634	High-middle SDI	2	Female	27	Age-standardized	644	Orofacial clefts	3	Rate	2006	0.062781965	0.082168961	0.040673921
1	Deaths	44634	High-middle SDI	3	Both	27	Age-standardized	644	Orofacial clefts	3	Rate	2006	0.070945337	0.09036316	0.043654076
1	Deaths	44637	Low SDI	1	Male	22	All ages	644	Orofacial clefts	1	Number	2009	680.1092185	3099.13442	58.54362258
1	Deaths	44637	Low SDI	2	Female	22	All ages	644	Orofacial clefts	1	Number	2009	689.4937396	3704.050542	58.76792048
1	Deaths	44637	Low SDI	3	Both	22	All ages	644	Orofacial clefts	1	Number	2009	1369.602958	5120.851365	138.4062486
1	Deaths	44637	Low SDI	1	Male	22	All ages	644	Orofacial clefts	2	Percent	2009	0.000163678	0.000743375	1.41E-05
1	Deaths	44637	Low SDI	2	Female	22	All ages	644	Orofacial clefts	2	Percent	2009	0.000190607	0.001043816	1.62E-05
1	Deaths	44637	Low SDI	3	Both	22	All ages	644	Orofacial clefts	2	Percent	2009	0.000176152	0.000657921	1.74E-05
1	Deaths	44637	Low SDI	1	Male	22	All ages	644	Orofacial clefts	3	Rate	2009	0.162940301	0.742489413	0.014025858
1	Deaths	44637	Low SDI	2	Female	22	All ages	644	Orofacial clefts	3	Rate	2009	0.167183741	0.89813292	0.014249645
1	Deaths	44637	Low SDI	3	Both	22	All ages	644	Orofacial clefts	3	Rate	2009	0.165049285	0.617107937	0.016679179
1	Deaths	44637	Low SDI	1	Male	27	Age-standardized	644	Orofacial clefts	3	Rate	2009	0.086949454	0.396207101	0.007526002
1	Deaths	44637	Low SDI	2	Female	27	Age-standardized	644	Orofacial clefts	3	Rate	2009	0.093809387	0.5029206	0.008002812
1	Deaths	44637	Low SDI	3	Both	27	Age-standardized	644	Orofacial clefts	3	Rate	2009	0.090334715	0.339685821	0.009169951
1	Deaths	44637	Low SDI	1	Male	22	All ages	644	Orofacial clefts	1	Number	2010	640.761588	2907.023282	59.0211613
1	Deaths	44637	Low SDI	2	Female	22	All ages	644	Orofacial clefts	1	Number	2010	671.4053516	3752.016252	59.92621951
1	Deaths	44637	Low SDI	3	Both	22	All ages	644	Orofacial clefts	1	Number	2010	1312.16694	5152.842038	139.6197656
1	Deaths	44637	Low SDI	1	Male	22	All ages	644	Orofacial clefts	2	Percent	2010	0.000150439	0.000688705	1.38E-05
1	Deaths	44637	Low SDI	2	Female	22	All ages	644	Orofacial clefts	2	Percent	2010	0.000179403	0.001027413	1.60E-05
1	Deaths	44637	Low SDI	3	Both	22	All ages	644	Orofacial clefts	2	Percent	2010	0.000163909	0.000640825	1.73E-05
1	Deaths	44637	Low SDI	1	Male	22	All ages	644	Orofacial clefts	3	Rate	2010	0.149510903	0.678304825	0.013771592
1	Deaths	44637	Low SDI	2	Female	22	All ages	644	Orofacial clefts	3	Rate	2010	0.158407583	0.885229505	0.014138653
1	Deaths	44637	Low SDI	3	Both	22	All ages	644	Orofacial clefts	3	Rate	2010	0.153934585	0.604496714	0.01637925
1	Deaths	44637	Low SDI	1	Male	27	Age-standardized	644	Orofacial clefts	3	Rate	2010	0.080815418	0.367043685	0.007471244
1	Deaths	44637	Low SDI	2	Female	27	Age-standardized	644	Orofacial clefts	3	Rate	2010	0.090037594	0.502771211	0.008038527
1	Deaths	44637	Low SDI	3	Both	27	Age-standardized	644	Orofacial clefts	3	Rate	2010	0.085349999	0.335773375	0.009112715
1	Deaths	44636	Low-middle SDI	1	Male	22	All ages	644	Orofacial clefts	1	Number	2006	784.0736866	2578.330685	149.9659742
1	Deaths	44636	Low-middle SDI	2	Female	22	All ages	644	Orofacial clefts	1	Number	2006	698.0336801	2428.596893	237.3489304
1	Deaths	44636	Low-middle SDI	3	Both	22	All ages	644	Orofacial clefts	1	Number	2006	1482.107367	3265.236896	464.0939707
1	Deaths	44636	Low-middle SDI	1	Male	22	All ages	644	Orofacial clefts	2	Percent	2006	0.000120032	0.000387085	2.30E-05
1	Deaths	44636	Low-middle SDI	2	Female	22	All ages	644	Orofacial clefts	2	Percent	2006	0.000126854	0.000446575	4.23E-05
1	Deaths	44636	Low-middle SDI	3	Both	22	All ages	644	Orofacial clefts	2	Percent	2006	0.000123128	0.000270519	3.86E-05
1	Deaths	44636	Low-middle SDI	1	Male	22	All ages	644	Orofacial clefts	3	Rate	2006	0.100569148	0.330709377	0.019235374
1	Deaths	44636	Low-middle SDI	2	Female	22	All ages	644	Orofacial clefts	3	Rate	2006	0.091954326	0.319927243	0.031266774
1	Deaths	44636	Low-middle SDI	3	Both	22	All ages	644	Orofacial clefts	3	Rate	2006	0.096319199	0.212201228	0.030160541
1	Deaths	44636	Low-middle SDI	1	Male	27	Age-standardized	644	Orofacial clefts	3	Rate	2006	0.076506197	0.251243246	0.014677762
1	Deaths	44636	Low-middle SDI	2	Female	27	Age-standardized	644	Orofacial clefts	3	Rate	2006	0.073036313	0.253882501	0.024825113
1	Deaths	44636	Low-middle SDI	3	Both	27	Age-standardized	644	Orofacial clefts	3	Rate	2006	0.074842047	0.164634882	0.023502478
1	Deaths	44637	Low SDI	1	Male	22	All ages	644	Orofacial clefts	1	Number	2008	686.6820122	3141.536498	57.65154724
1	Deaths	44637	Low SDI	2	Female	22	All ages	644	Orofacial clefts	1	Number	2008	701.0807198	3775.823419	58.26442689
1	Deaths	44637	Low SDI	3	Both	22	All ages	644	Orofacial clefts	1	Number	2008	1387.762732	5186.074604	136.1055216
1	Deaths	44637	Low SDI	1	Male	22	All ages	644	Orofacial clefts	2	Percent	2008	0.000165152	0.000754701	1.39E-05
1	Deaths	44637	Low SDI	2	Female	22	All ages	644	Orofacial clefts	2	Percent	2008	0.000192596	0.001042255	1.61E-05
1	Deaths	44637	Low SDI	3	Both	22	All ages	644	Orofacial clefts	2	Percent	2008	0.000177955	0.000661849	1.72E-05
1	Deaths	44637	Low SDI	1	Male	22	All ages	644	Orofacial clefts	3	Rate	2008	0.168953142	0.772952333	0.014184746
1	Deaths	44637	Low SDI	2	Female	22	All ages	644	Orofacial clefts	3	Rate	2008	0.174743701	0.941120386	0.014522353
1	Deaths	44637	Low SDI	3	Both	22	All ages	644	Orofacial clefts	3	Rate	2008	0.171829679	0.642128163	0.016852281
1	Deaths	44637	Low SDI	1	Male	27	Age-standardized	644	Orofacial clefts	3	Rate	2008	0.089107654	0.407311517	0.007522613
1	Deaths	44637	Low SDI	2	Female	27	Age-standardized	644	Orofacial clefts	3	Rate	2008	0.09693074	0.521834571	0.008050729
1	Deaths	44637	Low SDI	3	Both	27	Age-standardized	644	Orofacial clefts	3	Rate	2008	0.09296377	0.348644465	0.00915716
1	Deaths	44639	Middle SDI	1	Male	22	All ages	644	Orofacial clefts	1	Number	2004	891.6801461	1327.74777	446.3868327
1	Deaths	44639	Middle SDI	2	Female	22	All ages	644	Orofacial clefts	1	Number	2004	591.8888764	761.3042346	432.6249143
1	Deaths	44639	Middle SDI	3	Both	22	All ages	644	Orofacial clefts	1	Number	2004	1483.569022	1985.839137	973.0827614
1	Deaths	44639	Middle SDI	1	Male	22	All ages	644	Orofacial clefts	2	Percent	2004	0.000116272	0.000174773	5.70E-05
1	Deaths	44639	Middle SDI	2	Female	22	All ages	644	Orofacial clefts	2	Percent	2004	0.0001011	0.000132037	7.29E-05
1	Deaths	44639	Middle SDI	3	Both	22	All ages	644	Orofacial clefts	2	Percent	2004	0.000109694	0.000147453	7.16E-05
1	Deaths	44639	Middle SDI	1	Male	22	All ages	644	Orofacial clefts	3	Rate	2004	0.085932212	0.127956536	0.043018798
1	Deaths	44639	Middle SDI	2	Female	22	All ages	644	Orofacial clefts	3	Rate	2004	0.058735067	0.075546706	0.042930784
1	Deaths	44639	Middle SDI	3	Both	22	All ages	644	Orofacial clefts	3	Rate	2004	0.072532618	0.097088918	0.047574625
1	Deaths	44639	Middle SDI	1	Male	27	Age-standardized	644	Orofacial clefts	3	Rate	2004	0.098319653	0.146385036	0.049215904
1	Deaths	44639	Middle SDI	2	Female	27	Age-standardized	644	Orofacial clefts	3	Rate	2004	0.071290601	0.091693757	0.052111725
1	Deaths	44639	Middle SDI	3	Both	27	Age-standardized	644	Orofacial clefts	3	Rate	2004	0.085406798	0.114324774	0.056020125
1	Deaths	44639	Middle SDI	1	Male	22	All ages	644	Orofacial clefts	1	Number	2007	619.3702345	1005.663513	353.7111143
1	Deaths	44639	Middle SDI	2	Female	22	All ages	644	Orofacial clefts	1	Number	2007	446.7398644	568.5876868	332.7799797
1	Deaths	44639	Middle SDI	3	Both	22	All ages	644	Orofacial clefts	1	Number	2007	1066.110099	1501.570239	765.4654084
1	Deaths	44639	Middle SDI	1	Male	22	All ages	644	Orofacial clefts	2	Percent	2007	8.10E-05	0.000133306	4.55E-05
1	Deaths	44639	Middle SDI	2	Female	22	All ages	644	Orofacial clefts	2	Percent	2007	7.81E-05	9.93E-05	5.79E-05
1	Deaths	44639	Middle SDI	3	Both	22	All ages	644	Orofacial clefts	2	Percent	2007	7.98E-05	0.000111256	5.72E-05
1	Deaths	44639	Middle SDI	1	Male	22	All ages	644	Orofacial clefts	3	Rate	2007	0.057781361	0.093818856	0.032997888
1	Deaths	44639	Middle SDI	2	Female	22	All ages	644	Orofacial clefts	3	Rate	2007	0.042722861	0.054375475	0.031824589
1	Deaths	44639	Middle SDI	3	Both	22	All ages	644	Orofacial clefts	3	Rate	2007	0.050345449	0.0709094	0.036147955
1	Deaths	44639	Middle SDI	1	Male	27	Age-standardized	644	Orofacial clefts	3	Rate	2007	0.066419535	0.107828195	0.037927754
1	Deaths	44639	Middle SDI	2	Female	27	Age-standardized	644	Orofacial clefts	3	Rate	2007	0.052339503	0.066611858	0.038987226
1	Deaths	44639	Middle SDI	3	Both	27	Age-standardized	644	Orofacial clefts	3	Rate	2007	0.059692834	0.084069686	0.042861265
1	Deaths	44635	High SDI	1	Male	22	All ages	644	Orofacial clefts	1	Number	2008	17.03732561	26.51525513	4.989558037
1	Deaths	44635	High SDI	2	Female	22	All ages	644	Orofacial clefts	1	Number	2008	8.851226659	12.7511284	5.142359537
1	Deaths	44635	High SDI	3	Both	22	All ages	644	Orofacial clefts	1	Number	2008	25.88855227	36.04771841	13.06367357
1	Deaths	44635	High SDI	1	Male	22	All ages	644	Orofacial clefts	2	Percent	2008	4.11E-06	6.38E-06	1.21E-06
1	Deaths	44635	High SDI	2	Female	22	All ages	644	Orofacial clefts	2	Percent	2008	2.23E-06	3.22E-06	1.30E-06
1	Deaths	44635	High SDI	3	Both	22	All ages	644	Orofacial clefts	2	Percent	2008	3.19E-06	4.44E-06	1.61E-06
1	Deaths	44635	High SDI	1	Male	22	All ages	644	Orofacial clefts	3	Rate	2008	0.003403551	0.005296959	0.000996765
1	Deaths	44635	High SDI	2	Female	22	All ages	644	Orofacial clefts	3	Rate	2008	0.00174408	0.002512532	0.00101327
1	Deaths	44635	High SDI	3	Both	22	All ages	644	Orofacial clefts	3	Rate	2008	0.002568115	0.003575892	0.001295901
1	Deaths	44635	High SDI	1	Male	27	Age-standardized	644	Orofacial clefts	3	Rate	2008	0.005897959	0.009176171	0.001725561
1	Deaths	44635	High SDI	2	Female	27	Age-standardized	644	Orofacial clefts	3	Rate	2008	0.003231668	0.00465658	0.001876648
1	Deaths	44635	High SDI	3	Both	27	Age-standardized	644	Orofacial clefts	3	Rate	2008	0.004599974	0.006406163	0.002320189
1	Deaths	44635	High SDI	1	Male	22	All ages	644	Orofacial clefts	1	Number	2007	19.30888771	29.81002584	5.523219185
1	Deaths	44635	High SDI	2	Female	22	All ages	644	Orofacial clefts	1	Number	2007	10.21892294	14.7739369	6.222346761
1	Deaths	44635	High SDI	3	Both	22	All ages	644	Orofacial clefts	1	Number	2007	29.52781065	42.02529573	14.2877785
1	Deaths	44635	High SDI	1	Male	22	All ages	644	Orofacial clefts	2	Percent	2007	4.71E-06	7.27E-06	1.35E-06
1	Deaths	44635	High SDI	2	Female	22	All ages	644	Orofacial clefts	2	Percent	2007	2.60E-06	3.75E-06	1.58E-06
1	Deaths	44635	High SDI	3	Both	22	All ages	644	Orofacial clefts	2	Percent	2007	3.68E-06	5.22E-06	1.78E-06
1	Deaths	44635	High SDI	1	Male	22	All ages	644	Orofacial clefts	3	Rate	2007	0.0039008	0.00602225	0.001115806
1	Deaths	44635	High SDI	2	Female	22	All ages	644	Orofacial clefts	3	Rate	2007	0.002030866	0.00293611	0.001236603
1	Deaths	44635	High SDI	3	Both	22	All ages	644	Orofacial clefts	3	Rate	2007	0.002958169	0.004210198	0.001431385
1	Deaths	44635	High SDI	1	Male	27	Age-standardized	644	Orofacial clefts	3	Rate	2007	0.00668962	0.010333755	0.001912411
1	Deaths	44635	High SDI	2	Female	27	Age-standardized	644	Orofacial clefts	3	Rate	2007	0.003732965	0.005396991	0.002272584
1	Deaths	44635	High SDI	3	Both	27	Age-standardized	644	Orofacial clefts	3	Rate	2007	0.005250425	0.00747787	0.002537997
1	Deaths	44637	Low SDI	1	Male	22	All ages	644	Orofacial clefts	1	Number	2011	629.562828	2854.144709	59.99259713
1	Deaths	44637	Low SDI	2	Female	22	All ages	644	Orofacial clefts	1	Number	2011	656.5687089	3617.769201	57.97825466
1	Deaths	44637	Low SDI	3	Both	22	All ages	644	Orofacial clefts	1	Number	2011	1286.131537	5010.625033	141.9419263
1	Deaths	44637	Low SDI	1	Male	22	All ages	644	Orofacial clefts	2	Percent	2011	0.00014749	0.000663907	1.39E-05
1	Deaths	44637	Low SDI	2	Female	22	All ages	644	Orofacial clefts	2	Percent	2011	0.000178341	0.000967651	1.60E-05
1	Deaths	44637	Low SDI	3	Both	22	All ages	644	Orofacial clefts	2	Percent	2011	0.000161834	0.000632782	1.75E-05
1	Deaths	44637	Low SDI	1	Male	22	All ages	644	Orofacial clefts	3	Rate	2011	0.143140569	0.648932688	0.013640218
1	Deaths	44637	Low SDI	2	Female	22	All ages	644	Orofacial clefts	3	Rate	2011	0.15079587	0.830902611	0.013316019
1	Deaths	44637	Low SDI	3	Both	22	All ages	644	Orofacial clefts	3	Rate	2011	0.146948894	0.572496501	0.016217788
1	Deaths	44637	Low SDI	1	Male	27	Age-standardized	644	Orofacial clefts	3	Rate	2011	0.078500514	0.355743577	0.007517092
1	Deaths	44637	Low SDI	2	Female	27	Age-standardized	644	Orofacial clefts	3	Rate	2011	0.086949944	0.47890258	0.007686141
1	Deaths	44637	Low SDI	3	Both	27	Age-standardized	644	Orofacial clefts	3	Rate	2011	0.082656053	0.322532739	0.009161396
1	Deaths	44636	Low-middle SDI	1	Male	22	All ages	644	Orofacial clefts	1	Number	2007	748.8459114	2403.311824	143.882603
1	Deaths	44636	Low-middle SDI	2	Female	22	All ages	644	Orofacial clefts	1	Number	2007	662.8741245	2259.090131	228.2326262
1	Deaths	44636	Low-middle SDI	3	Both	22	All ages	644	Orofacial clefts	1	Number	2007	1411.720036	3080.207899	445.2637981
1	Deaths	44636	Low-middle SDI	1	Male	22	All ages	644	Orofacial clefts	2	Percent	2007	0.000113087	0.000362606	2.20E-05
1	Deaths	44636	Low-middle SDI	2	Female	22	All ages	644	Orofacial clefts	2	Percent	2007	0.000119915	0.000409302	4.08E-05
1	Deaths	44636	Low-middle SDI	3	Both	22	All ages	644	Orofacial clefts	2	Percent	2007	0.000116163	0.000252571	3.69E-05
1	Deaths	44636	Low-middle SDI	1	Male	22	All ages	644	Orofacial clefts	3	Rate	2007	0.0945325	0.303388283	0.018163392
1	Deaths	44636	Low-middle SDI	2	Female	22	All ages	644	Orofacial clefts	3	Rate	2007	0.085839352	0.292542468	0.029555145
1	Deaths	44636	Low-middle SDI	3	Both	22	All ages	644	Orofacial clefts	3	Rate	2007	0.090241303	0.196895961	0.028462573
1	Deaths	44636	Low-middle SDI	1	Male	27	Age-standardized	644	Orofacial clefts	3	Rate	2007	0.07272142	0.2330449	0.014011987
1	Deaths	44636	Low-middle SDI	2	Female	27	Age-standardized	644	Orofacial clefts	3	Rate	2007	0.068990541	0.234917962	0.023766682
1	Deaths	44636	Low-middle SDI	3	Both	27	Age-standardized	644	Orofacial clefts	3	Rate	2007	0.070929195	0.154482829	0.022421711
1	Deaths	44639	Middle SDI	1	Male	22	All ages	644	Orofacial clefts	1	Number	2006	709.4328099	1104.354783	382.9610396
1	Deaths	44639	Middle SDI	2	Female	22	All ages	644	Orofacial clefts	1	Number	2006	498.0928532	633.3282433	364.1464175
1	Deaths	44639	Middle SDI	3	Both	22	All ages	644	Orofacial clefts	1	Number	2006	1207.525663	1643.170768	822.9449303
1	Deaths	44639	Middle SDI	1	Male	22	All ages	644	Orofacial clefts	2	Percent	2006	9.36E-05	0.000146722	5.13E-05
1	Deaths	44639	Middle SDI	2	Female	22	All ages	644	Orofacial clefts	2	Percent	2006	8.73E-05	0.000110734	6.40E-05
1	Deaths	44639	Middle SDI	3	Both	22	All ages	644	Orofacial clefts	2	Percent	2006	9.09E-05	0.000120901	6.23E-05
1	Deaths	44639	Middle SDI	1	Male	22	All ages	644	Orofacial clefts	3	Rate	2006	0.066903792	0.104147315	0.036115535
1	Deaths	44639	Middle SDI	2	Female	22	All ages	644	Orofacial clefts	3	Rate	2006	0.048226403	0.061320179	0.035257426
1	Deaths	44639	Middle SDI	3	Both	22	All ages	644	Orofacial clefts	3	Rate	2006	0.057688035	0.078500438	0.03931517
1	Deaths	44639	Middle SDI	1	Male	27	Age-standardized	644	Orofacial clefts	3	Rate	2006	0.076914444	0.119711623	0.041524234
1	Deaths	44639	Middle SDI	2	Female	27	Age-standardized	644	Orofacial clefts	3	Rate	2006	0.059003093	0.075027772	0.043135523
1	Deaths	44639	Middle SDI	3	Both	27	Age-standardized	644	Orofacial clefts	3	Rate	2006	0.068357796	0.093009694	0.046596319
1	Deaths	44636	Low-middle SDI	1	Male	22	All ages	644	Orofacial clefts	1	Number	2008	694.0669695	2097.399308	139.6026392
1	Deaths	44636	Low-middle SDI	2	Female	22	All ages	644	Orofacial clefts	1	Number	2008	630.0274972	2119.506468	223.0225362
1	Deaths	44636	Low-middle SDI	3	Both	22	All ages	644	Orofacial clefts	1	Number	2008	1324.094467	2814.774419	428.5505147
1	Deaths	44636	Low-middle SDI	1	Male	22	All ages	644	Orofacial clefts	2	Percent	2008	0.00010297	0.000305483	2.12E-05
1	Deaths	44636	Low-middle SDI	2	Female	22	All ages	644	Orofacial clefts	2	Percent	2008	0.000112045	0.000374027	3.92E-05
1	Deaths	44636	Low-middle SDI	3	Both	22	All ages	644	Orofacial clefts	2	Percent	2008	0.000107091	0.000227257	3.47E-05
1	Deaths	44636	Low-middle SDI	1	Male	22	All ages	644	Orofacial clefts	3	Rate	2008	0.086247157	0.260630078	0.017347506
1	Deaths	44636	Low-middle SDI	2	Female	22	All ages	644	Orofacial clefts	3	Rate	2008	0.080209087	0.26983533	0.0283931
1	Deaths	44636	Low-middle SDI	3	Both	22	All ages	644	Orofacial clefts	3	Rate	2008	0.083264688	0.177004979	0.026949078
1	Deaths	44636	Low-middle SDI	1	Male	27	Age-standardized	644	Orofacial clefts	3	Rate	2008	0.067061133	0.202250974	0.013523538
1	Deaths	44636	Low-middle SDI	2	Female	27	Age-standardized	644	Orofacial clefts	3	Rate	2008	0.06519788	0.219170721	0.023092776
1	Deaths	44636	Low-middle SDI	3	Both	27	Age-standardized	644	Orofacial clefts	3	Rate	2008	0.066170205	0.140476605	0.021462165
1	Deaths	44637	Low SDI	1	Male	22	All ages	644	Orofacial clefts	1	Number	2012	621.7176709	2807.375428	60.06093228
1	Deaths	44637	Low SDI	2	Female	22	All ages	644	Orofacial clefts	1	Number	2012	648.812331	3324.331508	59.20764411
1	Deaths	44637	Low SDI	3	Both	22	All ages	644	Orofacial clefts	1	Number	2012	1270.530002	4995.988935	143.3431391
1	Deaths	44637	Low SDI	1	Male	22	All ages	644	Orofacial clefts	2	Percent	2012	0.000148933	0.000659576	1.44E-05
1	Deaths	44637	Low SDI	2	Female	22	All ages	644	Orofacial clefts	2	Percent	2012	0.000178943	0.000931409	1.67E-05
1	Deaths	44637	Low SDI	3	Both	22	All ages	644	Orofacial clefts	2	Percent	2012	0.000162896	0.000633031	1.79E-05
1	Deaths	44637	Low SDI	1	Male	22	All ages	644	Orofacial clefts	3	Rate	2012	0.137767835	0.622092714	0.013309039
1	Deaths	44637	Low SDI	2	Female	22	All ages	644	Orofacial clefts	3	Rate	2012	0.145087769	0.743388831	0.013240046
1	Deaths	44637	Low SDI	3	Both	22	All ages	644	Orofacial clefts	3	Rate	2012	0.141411128	0.556058045	0.01595422
1	Deaths	44637	Low SDI	1	Male	27	Age-standardized	644	Orofacial clefts	3	Rate	2012	0.076714763	0.345887203	0.007443389
1	Deaths	44637	Low SDI	2	Female	27	Age-standardized	644	Orofacial clefts	3	Rate	2012	0.084950674	0.434831248	0.00775639
1	Deaths	44637	Low SDI	3	Both	27	Age-standardized	644	Orofacial clefts	3	Rate	2012	0.080764665	0.319036517	0.009120895
1	Deaths	44637	Low SDI	1	Male	22	All ages	644	Orofacial clefts	1	Number	2013	612.9422596	2666.054694	62.61686194
1	Deaths	44637	Low SDI	2	Female	22	All ages	644	Orofacial clefts	1	Number	2013	647.1692843	3250.252967	59.43206042
1	Deaths	44637	Low SDI	3	Both	22	All ages	644	Orofacial clefts	1	Number	2013	1260.111544	4953.156926	144.0995847
1	Deaths	44637	Low SDI	1	Male	22	All ages	644	Orofacial clefts	2	Percent	2013	0.000146711	0.000637168	1.49E-05
1	Deaths	44637	Low SDI	2	Female	22	All ages	644	Orofacial clefts	2	Percent	2013	0.000179301	0.00088975	1.67E-05
1	Deaths	44637	Low SDI	3	Both	22	All ages	644	Orofacial clefts	2	Percent	2013	0.000161817	0.000620577	1.80E-05
1	Deaths	44637	Low SDI	1	Male	22	All ages	644	Orofacial clefts	3	Rate	2013	0.132404811	0.575908191	0.013526191
1	Deaths	44637	Low SDI	2	Female	22	All ages	644	Orofacial clefts	3	Rate	2013	0.140949233	0.707883815	0.012943914
1	Deaths	44637	Low SDI	3	Both	22	All ages	644	Orofacial clefts	3	Rate	2013	0.136659509	0.537171488	0.015627647
1	Deaths	44637	Low SDI	1	Male	27	Age-standardized	644	Orofacial clefts	3	Rate	2013	0.074894476	0.326121599	0.007674653
1	Deaths	44637	Low SDI	2	Female	27	Age-standardized	644	Orofacial clefts	3	Rate	2013	0.083853828	0.420733011	0.0077068
1	Deaths	44637	Low SDI	3	Both	27	Age-standardized	644	Orofacial clefts	3	Rate	2013	0.079296042	0.314343623	0.009071361
1	Deaths	44635	High SDI	1	Male	22	All ages	644	Orofacial clefts	1	Number	2010	12.87558144	20.27950058	4.200852933
1	Deaths	44635	High SDI	2	Female	22	All ages	644	Orofacial clefts	1	Number	2010	6.732697694	9.575828704	3.815870552
1	Deaths	44635	High SDI	3	Both	22	All ages	644	Orofacial clefts	1	Number	2010	19.60827913	27.44797963	10.30541356
1	Deaths	44635	High SDI	1	Male	22	All ages	644	Orofacial clefts	2	Percent	2010	3.06E-06	4.82E-06	1.00E-06
1	Deaths	44635	High SDI	2	Female	22	All ages	644	Orofacial clefts	2	Percent	2010	1.68E-06	2.39E-06	9.48E-07
1	Deaths	44635	High SDI	3	Both	22	All ages	644	Orofacial clefts	2	Percent	2010	2.38E-06	3.34E-06	1.25E-06
1	Deaths	44635	High SDI	1	Male	22	All ages	644	Orofacial clefts	3	Rate	2010	0.002523727	0.00397496	0.000823404
1	Deaths	44635	High SDI	2	Female	22	All ages	644	Orofacial clefts	3	Rate	2010	0.001305722	0.001857111	0.00074004
1	Deaths	44635	High SDI	3	Both	22	All ages	644	Orofacial clefts	3	Rate	2010	0.001911489	0.002675733	0.001004611
1	Deaths	44635	High SDI	1	Male	27	Age-standardized	644	Orofacial clefts	3	Rate	2010	0.004518934	0.00710989	0.001473129
1	Deaths	44635	High SDI	2	Female	27	Age-standardized	644	Orofacial clefts	3	Rate	2010	0.002492951	0.003550838	0.001412072
1	Deaths	44635	High SDI	3	Both	27	Age-standardized	644	Orofacial clefts	3	Rate	2010	0.003532464	0.004946165	0.001855436
1	Deaths	1	Global	1	Male	22	All ages	644	Orofacial clefts	1	Number	2009	2006.387879	5146.077988	654.5499769
1	Deaths	1	Global	2	Female	22	All ages	644	Orofacial clefts	1	Number	2009	1806.405774	6506.203257	717.4235866
1	Deaths	1	Global	3	Both	22	All ages	644	Orofacial clefts	1	Number	2009	3812.793652	8627.396019	1519.476421
1	Deaths	1	Global	1	Male	22	All ages	644	Orofacial clefts	2	Percent	2009	6.99E-05	0.00018077	2.31E-05
1	Deaths	1	Global	2	Female	22	All ages	644	Orofacial clefts	2	Percent	2009	7.59E-05	0.000273675	3.02E-05
1	Deaths	1	Global	3	Both	22	All ages	644	Orofacial clefts	2	Percent	2009	7.27E-05	0.00016407	2.93E-05
1	Deaths	1	Global	1	Male	22	All ages	644	Orofacial clefts	3	Rate	2009	0.058177948	0.149217536	0.018979568
1	Deaths	1	Global	2	Female	22	All ages	644	Orofacial clefts	3	Rate	2009	0.052937242	0.190666161	0.021024305
1	Deaths	1	Global	3	Both	22	All ages	644	Orofacial clefts	3	Rate	2009	0.055571479	0.125744324	0.022146374
1	Deaths	1	Global	1	Male	27	Age-standardized	644	Orofacial clefts	3	Rate	2009	0.058423433	0.149890826	0.019064251
1	Deaths	1	Global	2	Female	27	Age-standardized	644	Orofacial clefts	3	Rate	2009	0.056533331	0.203942606	0.022416888
1	Deaths	1	Global	3	Both	27	Age-standardized	644	Orofacial clefts	3	Rate	2009	0.057518589	0.130251723	0.022913571
1	Deaths	44634	High-middle SDI	1	Male	22	All ages	644	Orofacial clefts	1	Number	2008	195.2686763	268.1126062	90.21519979
1	Deaths	44634	High-middle SDI	2	Female	22	All ages	644	Orofacial clefts	1	Number	2008	149.839715	195.4034154	105.1948442
1	Deaths	44634	High-middle SDI	3	Both	22	All ages	644	Orofacial clefts	1	Number	2008	345.1083913	427.6390286	231.4890056
1	Deaths	44634	High-middle SDI	1	Male	22	All ages	644	Orofacial clefts	2	Percent	2008	3.42E-05	4.74E-05	1.58E-05
1	Deaths	44634	High-middle SDI	2	Female	22	All ages	644	Orofacial clefts	2	Percent	2008	3.17E-05	4.09E-05	2.23E-05
1	Deaths	44634	High-middle SDI	3	Both	22	All ages	644	Orofacial clefts	2	Percent	2008	3.31E-05	4.16E-05	2.18E-05
1	Deaths	44634	High-middle SDI	1	Male	22	All ages	644	Orofacial clefts	3	Rate	2008	0.032321818	0.044379298	0.014932857
1	Deaths	44634	High-middle SDI	2	Female	22	All ages	644	Orofacial clefts	3	Rate	2008	0.024581731	0.032056616	0.017257583
1	Deaths	44634	High-middle SDI	3	Both	22	All ages	644	Orofacial clefts	3	Rate	2008	0.028434497	0.03523444	0.019073061
1	Deaths	44634	High-middle SDI	1	Male	27	Age-standardized	644	Orofacial clefts	3	Rate	2008	0.051686849	0.070982256	0.02387863
1	Deaths	44634	High-middle SDI	2	Female	27	Age-standardized	644	Orofacial clefts	3	Rate	2008	0.04367164	0.056948846	0.030657472
1	Deaths	44634	High-middle SDI	3	Both	27	Age-standardized	644	Orofacial clefts	3	Rate	2008	0.047872369	0.059333438	0.032112713
1	Deaths	44634	High-middle SDI	1	Male	22	All ages	644	Orofacial clefts	1	Number	2007	236.3026214	325.1611534	102.2907752
1	Deaths	44634	High-middle SDI	2	Female	22	All ages	644	Orofacial clefts	1	Number	2007	174.0793379	225.4426727	117.9201404
1	Deaths	44634	High-middle SDI	3	Both	22	All ages	644	Orofacial clefts	1	Number	2007	410.3819593	520.3031349	263.1532173
1	Deaths	44634	High-middle SDI	1	Male	22	All ages	644	Orofacial clefts	2	Percent	2007	4.17E-05	5.86E-05	1.82E-05
1	Deaths	44634	High-middle SDI	2	Female	22	All ages	644	Orofacial clefts	2	Percent	2007	3.71E-05	4.81E-05	2.48E-05
1	Deaths	44634	High-middle SDI	3	Both	22	All ages	644	Orofacial clefts	2	Percent	2007	3.96E-05	5.05E-05	2.54E-05
1	Deaths	44634	High-middle SDI	1	Male	22	All ages	644	Orofacial clefts	3	Rate	2007	0.039387644	0.054198856	0.017050139
1	Deaths	44634	High-middle SDI	2	Female	22	All ages	644	Orofacial clefts	3	Rate	2007	0.028752371	0.037235961	0.019476657
1	Deaths	44634	High-middle SDI	3	Both	22	All ages	644	Orofacial clefts	3	Rate	2007	0.034045733	0.043164913	0.021831477
1	Deaths	44634	High-middle SDI	1	Male	27	Age-standardized	644	Orofacial clefts	3	Rate	2007	0.063271156	0.087084793	0.027392526
1	Deaths	44634	High-middle SDI	2	Female	27	Age-standardized	644	Orofacial clefts	3	Rate	2007	0.051364091	0.066518403	0.034793989
1	Deaths	44634	High-middle SDI	3	Both	27	Age-standardized	644	Orofacial clefts	3	Rate	2007	0.05760699	0.073038992	0.036941887
1	Deaths	44639	Middle SDI	1	Male	22	All ages	644	Orofacial clefts	1	Number	2009	484.4978296	837.2583761	291.6543597
1	Deaths	44639	Middle SDI	2	Female	22	All ages	644	Orofacial clefts	1	Number	2009	376.5719444	471.4495279	284.7498364
1	Deaths	44639	Middle SDI	3	Both	22	All ages	644	Orofacial clefts	1	Number	2009	861.069774	1224.298072	627.003944
1	Deaths	44639	Middle SDI	1	Male	22	All ages	644	Orofacial clefts	2	Percent	2009	6.07E-05	0.000105696	3.64E-05
1	Deaths	44639	Middle SDI	2	Female	22	All ages	644	Orofacial clefts	2	Percent	2009	6.37E-05	7.99E-05	4.86E-05
1	Deaths	44639	Middle SDI	3	Both	22	All ages	644	Orofacial clefts	2	Percent	2009	6.19E-05	8.81E-05	4.61E-05
1	Deaths	44639	Middle SDI	1	Male	22	All ages	644	Orofacial clefts	3	Rate	2009	0.044166826	0.076324481	0.026587214
1	Deaths	44639	Middle SDI	2	Female	22	All ages	644	Orofacial clefts	3	Rate	2009	0.035099138	0.043942392	0.026540676
1	Deaths	44639	Middle SDI	3	Both	22	All ages	644	Orofacial clefts	3	Rate	2009	0.039683321	0.056423085	0.028896147
1	Deaths	44639	Middle SDI	1	Male	27	Age-standardized	644	Orofacial clefts	3	Rate	2009	0.051411855	0.08885043	0.030948025
1	Deaths	44639	Middle SDI	2	Female	27	Age-standardized	644	Orofacial clefts	3	Rate	2009	0.043580427	0.054562022	0.032951474
1	Deaths	44639	Middle SDI	3	Both	27	Age-standardized	644	Orofacial clefts	3	Rate	2009	0.047667918	0.067777927	0.034708972
1	Deaths	44636	Low-middle SDI	1	Male	22	All ages	644	Orofacial clefts	1	Number	2010	625.1635501	1919.094403	130.2234814
1	Deaths	44636	Low-middle SDI	2	Female	22	All ages	644	Orofacial clefts	1	Number	2010	565.8478526	1841.917266	210.0009659
1	Deaths	44636	Low-middle SDI	3	Both	22	All ages	644	Orofacial clefts	1	Number	2010	1191.011403	2495.018309	396.5931742
1	Deaths	44636	Low-middle SDI	1	Male	22	All ages	644	Orofacial clefts	2	Percent	2010	9.33E-05	0.000291031	1.95E-05
1	Deaths	44636	Low-middle SDI	2	Female	22	All ages	644	Orofacial clefts	2	Percent	2010	0.000102762	0.000332807	3.78E-05
1	Deaths	44636	Low-middle SDI	3	Both	22	All ages	644	Orofacial clefts	2	Percent	2010	9.75E-05	0.00020195	3.30E-05
1	Deaths	44636	Low-middle SDI	1	Male	22	All ages	644	Orofacial clefts	3	Rate	2010	0.075291718	0.231126583	0.015683495
1	Deaths	44636	Low-middle SDI	2	Female	22	All ages	644	Orofacial clefts	3	Rate	2010	0.069637668	0.226680765	0.025844364
1	Deaths	44636	Low-middle SDI	3	Both	22	All ages	644	Orofacial clefts	3	Rate	2010	0.072495257	0.151868399	0.024140091
1	Deaths	44636	Low-middle SDI	1	Male	27	Age-standardized	644	Orofacial clefts	3	Rate	2010	0.059831416	0.183655671	0.012475792
1	Deaths	44636	Low-middle SDI	2	Female	27	Age-standardized	644	Orofacial clefts	3	Rate	2010	0.057932921	0.188737426	0.021515069
1	Deaths	44636	Low-middle SDI	3	Both	27	Age-standardized	644	Orofacial clefts	3	Rate	2010	0.05892139	0.123413323	0.019653925
1	Deaths	44635	High SDI	1	Male	22	All ages	644	Orofacial clefts	1	Number	2009	15.08148544	23.18216529	4.75640171
1	Deaths	44635	High SDI	2	Female	22	All ages	644	Orofacial clefts	1	Number	2009	7.887394529	11.3068935	4.503582767
1	Deaths	44635	High SDI	3	Both	22	All ages	644	Orofacial clefts	1	Number	2009	22.96887997	31.57285969	11.87847594
1	Deaths	44635	High SDI	1	Male	22	All ages	644	Orofacial clefts	2	Percent	2009	3.61E-06	5.55E-06	1.14E-06
1	Deaths	44635	High SDI	2	Female	22	All ages	644	Orofacial clefts	2	Percent	2009	1.98E-06	2.84E-06	1.13E-06
1	Deaths	44635	High SDI	3	Both	22	All ages	644	Orofacial clefts	2	Percent	2009	2.81E-06	3.86E-06	1.45E-06
1	Deaths	44635	High SDI	1	Male	22	All ages	644	Orofacial clefts	3	Rate	2009	0.00298158	0.004583068	0.000940331
1	Deaths	44635	High SDI	2	Female	22	All ages	644	Orofacial clefts	3	Rate	2009	0.001541453	0.002209734	0.000880146
1	Deaths	44635	High SDI	3	Both	22	All ages	644	Orofacial clefts	3	Rate	2009	0.002257366	0.00310296	0.001167409
1	Deaths	44635	High SDI	1	Male	27	Age-standardized	644	Orofacial clefts	3	Rate	2009	0.005252929	0.008073798	0.001654456
1	Deaths	44635	High SDI	2	Female	27	Age-standardized	644	Orofacial clefts	3	Rate	2009	0.002898329	0.004156742	0.001653281
1	Deaths	44635	High SDI	3	Both	27	Age-standardized	644	Orofacial clefts	3	Rate	2009	0.004106576	0.005644547	0.002122094
1	Deaths	1	Global	1	Male	22	All ages	644	Orofacial clefts	1	Number	2011	1715.982396	4618.95739	536.9294209
1	Deaths	1	Global	2	Female	22	All ages	644	Orofacial clefts	1	Number	2011	1590.570316	5949.490733	623.7605834
1	Deaths	1	Global	3	Both	22	All ages	644	Orofacial clefts	1	Number	2011	3306.552713	7840.989303	1242.905875
1	Deaths	1	Global	1	Male	22	All ages	644	Orofacial clefts	2	Percent	2011	5.89E-05	0.00015666	1.85E-05
1	Deaths	1	Global	2	Female	22	All ages	644	Orofacial clefts	2	Percent	2011	6.61E-05	0.000245745	2.58E-05
1	Deaths	1	Global	3	Both	22	All ages	644	Orofacial clefts	2	Percent	2011	6.21E-05	0.00014601	2.37E-05
1	Deaths	1	Global	1	Male	22	All ages	644	Orofacial clefts	3	Rate	2011	0.048539768	0.130655838	0.015188052
1	Deaths	1	Global	2	Female	22	All ages	644	Orofacial clefts	3	Rate	2011	0.045410678	0.169857569	0.017808324
1	Deaths	1	Global	3	Both	22	All ages	644	Orofacial clefts	3	Rate	2011	0.046982464	0.111411803	0.01766032
1	Deaths	1	Global	1	Male	27	Age-standardized	644	Orofacial clefts	3	Rate	2011	0.050074159	0.134828672	0.015666315
1	Deaths	1	Global	2	Female	27	Age-standardized	644	Orofacial clefts	3	Rate	2011	0.049768238	0.186236796	0.019508042
1	Deaths	1	Global	3	Both	27	Age-standardized	644	Orofacial clefts	3	Rate	2011	0.04993258	0.118574947	0.018766296
1	Deaths	44634	High-middle SDI	1	Male	22	All ages	644	Orofacial clefts	1	Number	2010	132.0299522	187.2304557	66.44493714
1	Deaths	44634	High-middle SDI	2	Female	22	All ages	644	Orofacial clefts	1	Number	2010	106.9886064	136.1622164	78.27979603
1	Deaths	44634	High-middle SDI	3	Both	22	All ages	644	Orofacial clefts	1	Number	2010	239.0185586	297.6656632	169.0098939
1	Deaths	44634	High-middle SDI	1	Male	22	All ages	644	Orofacial clefts	2	Percent	2010	2.31E-05	3.26E-05	1.16E-05
1	Deaths	44634	High-middle SDI	2	Female	22	All ages	644	Orofacial clefts	2	Percent	2010	2.25E-05	2.83E-05	1.63E-05
1	Deaths	44634	High-middle SDI	3	Both	22	All ages	644	Orofacial clefts	2	Percent	2010	2.28E-05	2.83E-05	1.63E-05
1	Deaths	44634	High-middle SDI	1	Male	22	All ages	644	Orofacial clefts	3	Rate	2010	0.021575937	0.030596638	0.010858232
1	Deaths	44634	High-middle SDI	2	Female	22	All ages	644	Orofacial clefts	3	Rate	2010	0.017333688	0.022060231	0.012682449
1	Deaths	44634	High-middle SDI	3	Both	22	All ages	644	Orofacial clefts	3	Rate	2010	0.01944567	0.024216983	0.013750023
1	Deaths	44634	High-middle SDI	1	Male	27	Age-standardized	644	Orofacial clefts	3	Rate	2010	0.036072882	0.051265743	0.018173874
1	Deaths	44634	High-middle SDI	2	Female	27	Age-standardized	644	Orofacial clefts	3	Rate	2010	0.032094708	0.040879289	0.023498571
1	Deaths	44634	High-middle SDI	3	Both	27	Age-standardized	644	Orofacial clefts	3	Rate	2010	0.034176847	0.042612299	0.024172437
1	Deaths	44639	Middle SDI	1	Male	22	All ages	644	Orofacial clefts	1	Number	2008	547.9806162	913.872901	322.2496959
1	Deaths	44639	Middle SDI	2	Female	22	All ages	644	Orofacial clefts	1	Number	2008	410.2834985	520.4846793	310.1714947
1	Deaths	44639	Middle SDI	3	Both	22	All ages	644	Orofacial clefts	1	Number	2008	958.2641148	1363.192542	696.1226093
1	Deaths	44639	Middle SDI	1	Male	22	All ages	644	Orofacial clefts	2	Percent	2008	6.97E-05	0.000116325	4.12E-05
1	Deaths	44639	Middle SDI	2	Female	22	All ages	644	Orofacial clefts	2	Percent	2008	6.99E-05	8.81E-05	5.27E-05
1	Deaths	44639	Middle SDI	3	Both	22	All ages	644	Orofacial clefts	2	Percent	2008	6.98E-05	9.92E-05	5.06E-05
1	Deaths	44639	Middle SDI	1	Male	22	All ages	644	Orofacial clefts	3	Rate	2008	0.050545338	0.084294979	0.02972408
1	Deaths	44639	Middle SDI	2	Female	22	All ages	644	Orofacial clefts	3	Rate	2008	0.038740748	0.049146422	0.029287738
1	Deaths	44639	Middle SDI	3	Both	22	All ages	644	Orofacial clefts	3	Rate	2008	0.044712134	0.063605896	0.03248074
1	Deaths	44639	Middle SDI	1	Male	27	Age-standardized	644	Orofacial clefts	3	Rate	2008	0.058267942	0.097162652	0.034261444
1	Deaths	44639	Middle SDI	2	Female	27	Age-standardized	644	Orofacial clefts	3	Rate	2008	0.047636134	0.060430961	0.036016315
1	Deaths	44639	Middle SDI	3	Both	27	Age-standardized	644	Orofacial clefts	3	Rate	2008	0.053187606	0.075658719	0.038638433
1	Deaths	44635	High SDI	1	Male	22	All ages	644	Orofacial clefts	1	Number	2012	10.02623469	16.29729639	3.874329439
1	Deaths	44635	High SDI	2	Female	22	All ages	644	Orofacial clefts	1	Number	2012	6.013143048	8.315894993	3.640274313
1	Deaths	44635	High SDI	3	Both	22	All ages	644	Orofacial clefts	1	Number	2012	16.03937774	22.19727456	9.286763419
1	Deaths	44635	High SDI	1	Male	22	All ages	644	Orofacial clefts	2	Percent	2012	2.33E-06	3.78E-06	9.01E-07
1	Deaths	44635	High SDI	2	Female	22	All ages	644	Orofacial clefts	2	Percent	2012	1.46E-06	2.02E-06	8.84E-07
1	Deaths	44635	High SDI	3	Both	22	All ages	644	Orofacial clefts	2	Percent	2012	1.90E-06	2.64E-06	1.10E-06
1	Deaths	44635	High SDI	1	Male	22	All ages	644	Orofacial clefts	3	Rate	2012	0.001933808	0.003143337	0.00074726
1	Deaths	44635	High SDI	2	Female	22	All ages	644	Orofacial clefts	3	Rate	2012	0.001149381	0.00158954	0.00069582
1	Deaths	44635	High SDI	3	Both	22	All ages	644	Orofacial clefts	3	Rate	2012	0.001539827	0.002131004	0.000891557
1	Deaths	44635	High SDI	1	Male	27	Age-standardized	644	Orofacial clefts	3	Rate	2012	0.003532014	0.005736474	0.001364339
1	Deaths	44635	High SDI	2	Female	27	Age-standardized	644	Orofacial clefts	3	Rate	2012	0.002235458	0.003092703	0.001352632
1	Deaths	44635	High SDI	3	Both	27	Age-standardized	644	Orofacial clefts	3	Rate	2012	0.002900827	0.00401284	0.001679786
1	Deaths	44636	Low-middle SDI	1	Male	22	All ages	644	Orofacial clefts	1	Number	2009	662.1315973	1955.364709	135.8849667
1	Deaths	44636	Low-middle SDI	2	Female	22	All ages	644	Orofacial clefts	1	Number	2009	599.9608021	1958.804416	217.1687682
1	Deaths	44636	Low-middle SDI	3	Both	22	All ages	644	Orofacial clefts	1	Number	2009	1262.092399	2651.634256	413.9979761
1	Deaths	44636	Low-middle SDI	1	Male	22	All ages	644	Orofacial clefts	2	Percent	2009	9.93E-05	0.000292706	2.06E-05
1	Deaths	44636	Low-middle SDI	2	Female	22	All ages	644	Orofacial clefts	2	Percent	2009	0.000108931	0.000355429	3.92E-05
1	Deaths	44636	Low-middle SDI	3	Both	22	All ages	644	Orofacial clefts	2	Percent	2009	0.000103613	0.000217444	3.40E-05
1	Deaths	44636	Low-middle SDI	1	Male	22	All ages	644	Orofacial clefts	3	Rate	2009	0.080999314	0.239201998	0.016622963
1	Deaths	44636	Low-middle SDI	2	Female	22	All ages	644	Orofacial clefts	3	Rate	2009	0.075096591	0.245181908	0.027182833
1	Deaths	44636	Low-middle SDI	3	Both	22	All ages	644	Orofacial clefts	3	Rate	2009	0.078081795	0.164048499	0.025612788
1	Deaths	44636	Low-middle SDI	1	Male	27	Age-standardized	644	Orofacial clefts	3	Rate	2009	0.063647729	0.188103775	0.013092657
1	Deaths	44636	Low-middle SDI	2	Female	27	Age-standardized	644	Orofacial clefts	3	Rate	2009	0.061731097	0.201488206	0.02235964
1	Deaths	44636	Low-middle SDI	3	Both	27	Age-standardized	644	Orofacial clefts	3	Rate	2009	0.062729935	0.131843548	0.020618446
1	Deaths	44635	High SDI	1	Male	22	All ages	644	Orofacial clefts	1	Number	2011	11.59157174	19.62973272	3.980871283
1	Deaths	44635	High SDI	2	Female	22	All ages	644	Orofacial clefts	1	Number	2011	6.355026916	8.939978367	3.836745624
1	Deaths	44635	High SDI	3	Both	22	All ages	644	Orofacial clefts	1	Number	2011	17.94659866	26.14457905	9.580819279
1	Deaths	44635	High SDI	1	Male	22	All ages	644	Orofacial clefts	2	Percent	2011	2.71E-06	4.59E-06	9.32E-07
1	Deaths	44635	High SDI	2	Female	22	All ages	644	Orofacial clefts	2	Percent	2011	1.56E-06	2.19E-06	9.38E-07
1	Deaths	44635	High SDI	3	Both	22	All ages	644	Orofacial clefts	2	Percent	2011	2.15E-06	3.13E-06	1.15E-06
1	Deaths	44635	High SDI	1	Male	22	All ages	644	Orofacial clefts	3	Rate	2011	0.002253665	0.003816466	0.000773972
1	Deaths	44635	High SDI	2	Female	22	All ages	644	Orofacial clefts	3	Rate	2011	0.001223428	0.001721066	0.000738625
1	Deaths	44635	High SDI	3	Both	22	All ages	644	Orofacial clefts	3	Rate	2011	0.001736005	0.002529009	0.000926769
1	Deaths	44635	High SDI	1	Male	27	Age-standardized	644	Orofacial clefts	3	Rate	2011	0.004084741	0.006910589	0.001401984
1	Deaths	44635	High SDI	2	Female	27	Age-standardized	644	Orofacial clefts	3	Rate	2011	0.002362242	0.003320923	0.001424411
1	Deaths	44635	High SDI	3	Both	27	Age-standardized	644	Orofacial clefts	3	Rate	2011	0.00324608	0.004731421	0.001733
1	Deaths	1	Global	1	Male	22	All ages	644	Orofacial clefts	1	Number	2010	1831.12261	4804.034391	588.1011422
1	Deaths	1	Global	2	Female	22	All ages	644	Orofacial clefts	1	Number	2010	1684.093914	6253.720998	665.8500161
1	Deaths	1	Global	3	Both	22	All ages	644	Orofacial clefts	1	Number	2010	3515.216524	8123.256389	1348.417763
1	Deaths	1	Global	1	Male	22	All ages	644	Orofacial clefts	2	Percent	2010	6.31E-05	0.000165503	2.06E-05
1	Deaths	1	Global	2	Female	22	All ages	644	Orofacial clefts	2	Percent	2010	7.01E-05	0.000262127	2.75E-05
1	Deaths	1	Global	3	Both	22	All ages	644	Orofacial clefts	2	Percent	2010	6.62E-05	0.000154189	2.55E-05
1	Deaths	1	Global	1	Male	22	All ages	644	Orofacial clefts	3	Rate	2010	0.052427366	0.137545606	0.016838083
1	Deaths	1	Global	2	Female	22	All ages	644	Orofacial clefts	3	Rate	2010	0.048700382	0.180844192	0.019254954
1	Deaths	1	Global	3	Both	22	All ages	644	Orofacial clefts	3	Rate	2010	0.050573154	0.116868675	0.019399584
1	Deaths	1	Global	1	Male	27	Age-standardized	644	Orofacial clefts	3	Rate	2010	0.053448458	0.140259609	0.017164757
1	Deaths	1	Global	2	Female	27	Age-standardized	644	Orofacial clefts	3	Rate	2010	0.052732302	0.195935975	0.02083435
1	Deaths	1	Global	3	Both	27	Age-standardized	644	Orofacial clefts	3	Rate	2010	0.053108765	0.122930709	0.020367365
1	Deaths	44634	High-middle SDI	1	Male	22	All ages	644	Orofacial clefts	1	Number	2009	162.4901509	226.3078174	78.23176863
1	Deaths	44634	High-middle SDI	2	Female	22	All ages	644	Orofacial clefts	1	Number	2009	130.6130988	167.2249418	93.43056517
1	Deaths	44634	High-middle SDI	3	Both	22	All ages	644	Orofacial clefts	1	Number	2009	293.1032497	367.7405569	206.1527337
1	Deaths	44634	High-middle SDI	1	Male	22	All ages	644	Orofacial clefts	2	Percent	2009	2.87E-05	4.07E-05	1.36E-05
1	Deaths	44634	High-middle SDI	2	Female	22	All ages	644	Orofacial clefts	2	Percent	2009	2.77E-05	3.55E-05	1.99E-05
1	Deaths	44634	High-middle SDI	3	Both	22	All ages	644	Orofacial clefts	2	Percent	2009	2.82E-05	3.53E-05	1.99E-05
1	Deaths	44634	High-middle SDI	1	Male	22	All ages	644	Orofacial clefts	3	Rate	2009	0.026716535	0.037209399	0.012862822
1	Deaths	44634	High-middle SDI	2	Female	22	All ages	644	Orofacial clefts	3	Rate	2009	0.021288288	0.027255557	0.015228004
1	Deaths	44634	High-middle SDI	3	Both	22	All ages	644	Orofacial clefts	3	Rate	2009	0.023990541	0.030099614	0.016873629
1	Deaths	44634	High-middle SDI	1	Male	27	Age-standardized	644	Orofacial clefts	3	Rate	2009	0.043211069	0.060244442	0.020799833
1	Deaths	44634	High-middle SDI	2	Female	27	Age-standardized	644	Orofacial clefts	3	Rate	2009	0.038205313	0.048942114	0.027320211
1	Deaths	44634	High-middle SDI	3	Both	27	Age-standardized	644	Orofacial clefts	3	Rate	2009	0.040827462	0.051258874	0.028715014
1	Deaths	44637	Low SDI	1	Male	22	All ages	644	Orofacial clefts	1	Number	2014	590.35168	2543.451651	63.39409273
1	Deaths	44637	Low SDI	2	Female	22	All ages	644	Orofacial clefts	1	Number	2014	634.3257977	3263.695042	58.89831676
1	Deaths	44637	Low SDI	3	Both	22	All ages	644	Orofacial clefts	1	Number	2014	1224.677478	4745.708965	139.7546806
1	Deaths	44637	Low SDI	1	Male	22	All ages	644	Orofacial clefts	2	Percent	2014	0.000140983	0.000618855	1.50E-05
1	Deaths	44637	Low SDI	2	Female	22	All ages	644	Orofacial clefts	2	Percent	2014	0.000176066	0.000885115	1.67E-05
1	Deaths	44637	Low SDI	3	Both	22	All ages	644	Orofacial clefts	2	Percent	2014	0.000157165	0.000612571	1.79E-05
1	Deaths	44637	Low SDI	1	Male	22	All ages	644	Orofacial clefts	3	Rate	2014	0.124370057	0.53583184	0.013355305
1	Deaths	44637	Low SDI	2	Female	22	All ages	644	Orofacial clefts	3	Rate	2014	0.134612401	0.69259965	0.012499009
1	Deaths	44637	Low SDI	3	Both	22	All ages	644	Orofacial clefts	3	Rate	2014	0.129472553	0.501714994	0.014774825
1	Deaths	44637	Low SDI	1	Male	27	Age-standardized	644	Orofacial clefts	3	Rate	2014	0.071484704	0.308294707	0.00769622
1	Deaths	44637	Low SDI	2	Female	27	Age-standardized	644	Orofacial clefts	3	Rate	2014	0.081407713	0.419189716	0.007558102
1	Deaths	44637	Low SDI	3	Both	27	Age-standardized	644	Orofacial clefts	3	Rate	2014	0.076354249	0.297102402	0.008716777
1	Deaths	44636	Low-middle SDI	1	Male	22	All ages	644	Orofacial clefts	1	Number	2012	545.3420991	1747.242458	122.9032869
1	Deaths	44636	Low-middle SDI	2	Female	22	All ages	644	Orofacial clefts	1	Number	2012	496.9724713	1501.182314	193.0948739
1	Deaths	44636	Low-middle SDI	3	Both	22	All ages	644	Orofacial clefts	1	Number	2012	1042.31457	2186.488032	360.8885139
1	Deaths	44636	Low-middle SDI	1	Male	22	All ages	644	Orofacial clefts	2	Percent	2012	8.13E-05	0.000259506	1.83E-05
1	Deaths	44636	Low-middle SDI	2	Female	22	All ages	644	Orofacial clefts	2	Percent	2012	8.94E-05	0.000266649	3.43E-05
1	Deaths	44636	Low-middle SDI	3	Both	22	All ages	644	Orofacial clefts	2	Percent	2012	8.50E-05	0.000177001	2.93E-05
1	Deaths	44636	Low-middle SDI	1	Male	22	All ages	644	Orofacial clefts	3	Rate	2012	0.063688124	0.204052821	0.014353339
1	Deaths	44636	Low-middle SDI	2	Female	22	All ages	644	Orofacial clefts	3	Rate	2012	0.059160157	0.178702416	0.022986229
1	Deaths	44636	Low-middle SDI	3	Both	22	All ages	644	Orofacial clefts	3	Rate	2012	0.061445793	0.1288963	0.021274845
1	Deaths	44636	Low-middle SDI	1	Male	27	Age-standardized	644	Orofacial clefts	3	Rate	2012	0.052168166	0.16711013	0.011765137
1	Deaths	44636	Low-middle SDI	2	Female	27	Age-standardized	644	Orofacial clefts	3	Rate	2012	0.050779561	0.153284398	0.019737232
1	Deaths	44636	Low-middle SDI	3	Both	27	Age-standardized	644	Orofacial clefts	3	Rate	2012	0.051502969	0.107940381	0.017853303
1	Deaths	44636	Low-middle SDI	1	Male	22	All ages	644	Orofacial clefts	1	Number	2011	578.6740801	1780.22669	126.7533031
1	Deaths	44636	Low-middle SDI	2	Female	22	All ages	644	Orofacial clefts	1	Number	2011	529.6649613	1670.538678	204.1705095
1	Deaths	44636	Low-middle SDI	3	Both	22	All ages	644	Orofacial clefts	1	Number	2011	1108.339041	2291.153901	377.765837
1	Deaths	44636	Low-middle SDI	1	Male	22	All ages	644	Orofacial clefts	2	Percent	2011	8.60E-05	0.000264363	1.89E-05
1	Deaths	44636	Low-middle SDI	2	Female	22	All ages	644	Orofacial clefts	2	Percent	2011	9.61E-05	0.000304661	3.69E-05
1	Deaths	44636	Low-middle SDI	3	Both	22	All ages	644	Orofacial clefts	2	Percent	2011	9.05E-05	0.000188243	3.11E-05
1	Deaths	44636	Low-middle SDI	1	Male	22	All ages	644	Orofacial clefts	3	Rate	2011	0.068622178	0.211108527	0.015031065
1	Deaths	44636	Low-middle SDI	2	Female	22	All ages	644	Orofacial clefts	3	Rate	2011	0.064100388	0.202169645	0.024708844
1	Deaths	44636	Low-middle SDI	3	Both	22	All ages	644	Orofacial clefts	3	Rate	2011	0.066384264	0.137229276	0.022626386
1	Deaths	44636	Low-middle SDI	1	Male	27	Age-standardized	644	Orofacial clefts	3	Rate	2011	0.055289004	0.17004227	0.012121318
1	Deaths	44636	Low-middle SDI	2	Female	27	Age-standardized	644	Orofacial clefts	3	Rate	2011	0.05409708	0.170771955	0.020851504
1	Deaths	44636	Low-middle SDI	3	Both	27	Age-standardized	644	Orofacial clefts	3	Rate	2011	0.054719842	0.113007007	0.018676807
1	Deaths	1	Global	1	Male	22	All ages	644	Orofacial clefts	1	Number	2013	1539.740799	4216.510436	461.7635683
1	Deaths	1	Global	2	Female	22	All ages	644	Orofacial clefts	1	Number	2013	1476.281422	5298.930629	559.1220177
1	Deaths	1	Global	3	Both	22	All ages	644	Orofacial clefts	1	Number	2013	3016.022221	7243.369561	1112.795687
1	Deaths	1	Global	1	Male	22	All ages	644	Orofacial clefts	2	Percent	2013	5.23E-05	0.000143167	1.59E-05
1	Deaths	1	Global	2	Female	22	All ages	644	Orofacial clefts	2	Percent	2013	6.07E-05	0.000216099	2.29E-05
1	Deaths	1	Global	3	Both	22	All ages	644	Orofacial clefts	2	Percent	2013	5.61E-05	0.00013396	2.09E-05
1	Deaths	1	Global	1	Male	22	All ages	644	Orofacial clefts	3	Rate	2013	0.042498045	0.11637897	0.012745034
1	Deaths	1	Global	2	Female	22	All ages	644	Orofacial clefts	3	Rate	2013	0.041086198	0.147473857	0.015560853
1	Deaths	1	Global	3	Both	22	All ages	644	Orofacial clefts	3	Rate	2013	0.041795052	0.100376252	0.015420759
1	Deaths	1	Global	1	Male	27	Age-standardized	644	Orofacial clefts	3	Rate	2013	0.044284994	0.121320519	0.013287278
1	Deaths	1	Global	2	Female	27	Age-standardized	644	Orofacial clefts	3	Rate	2013	0.045552218	0.163516203	0.017244594
1	Deaths	1	Global	3	Both	27	Age-standardized	644	Orofacial clefts	3	Rate	2013	0.04490281	0.107949196	0.016563959
1	Deaths	44639	Middle SDI	1	Male	22	All ages	644	Orofacial clefts	1	Number	2010	418.2640583	726.9618976	254.9251486
1	Deaths	44639	Middle SDI	2	Female	22	All ages	644	Orofacial clefts	1	Number	2010	331.2829579	416.7402698	255.4381605
1	Deaths	44639	Middle SDI	3	Both	22	All ages	644	Orofacial clefts	1	Number	2010	749.5470162	1039.824486	561.5788285
1	Deaths	44639	Middle SDI	1	Male	22	All ages	644	Orofacial clefts	2	Percent	2010	5.15E-05	8.98E-05	3.14E-05
1	Deaths	44639	Middle SDI	2	Female	22	All ages	644	Orofacial clefts	2	Percent	2010	5.53E-05	7.04E-05	4.29E-05
1	Deaths	44639	Middle SDI	3	Both	22	All ages	644	Orofacial clefts	2	Percent	2010	5.31E-05	7.44E-05	3.99E-05
1	Deaths	44639	Middle SDI	1	Male	22	All ages	644	Orofacial clefts	3	Rate	2010	0.037722446	0.065563321	0.022991218
1	Deaths	44639	Middle SDI	2	Female	22	All ages	644	Orofacial clefts	3	Rate	2010	0.030508292	0.038378171	0.023523643
1	Deaths	44639	Middle SDI	3	Both	22	All ages	644	Orofacial clefts	3	Rate	2010	0.034153031	0.047379494	0.025588281
1	Deaths	44639	Middle SDI	1	Male	27	Age-standardized	644	Orofacial clefts	3	Rate	2010	0.044923123	0.078114388	0.027378792
1	Deaths	44639	Middle SDI	2	Female	27	Age-standardized	644	Orofacial clefts	3	Rate	2010	0.038725795	0.048721017	0.029852856
1	Deaths	44639	Middle SDI	3	Both	27	Age-standardized	644	Orofacial clefts	3	Rate	2010	0.041957822	0.058223626	0.031428977
1	Deaths	44637	Low SDI	1	Male	22	All ages	644	Orofacial clefts	1	Number	2015	580.1287343	2479.566099	63.71198135
1	Deaths	44637	Low SDI	2	Female	22	All ages	644	Orofacial clefts	1	Number	2015	623.1009625	3117.951652	59.59910786
1	Deaths	44637	Low SDI	3	Both	22	All ages	644	Orofacial clefts	1	Number	2015	1203.229697	4574.049018	139.2884415
1	Deaths	44637	Low SDI	1	Male	22	All ages	644	Orofacial clefts	2	Percent	2015	0.000138948	0.000602899	1.51E-05
1	Deaths	44637	Low SDI	2	Female	22	All ages	644	Orofacial clefts	2	Percent	2015	0.000174225	0.000843183	1.66E-05
1	Deaths	44637	Low SDI	3	Both	22	All ages	644	Orofacial clefts	2	Percent	2015	0.000155241	0.000600618	1.83E-05
1	Deaths	44637	Low SDI	1	Male	22	All ages	644	Orofacial clefts	3	Rate	2015	0.119269563	0.509777826	0.013098645
1	Deaths	44637	Low SDI	2	Female	22	All ages	644	Orofacial clefts	3	Rate	2015	0.12892575	0.645135026	0.012331645
1	Deaths	44637	Low SDI	3	Both	22	All ages	644	Orofacial clefts	3	Rate	2015	0.124082226	0.471695626	0.014364024
1	Deaths	44637	Low SDI	1	Male	27	Age-standardized	644	Orofacial clefts	3	Rate	2015	0.069681552	0.298170293	0.007671685
1	Deaths	44637	Low SDI	2	Female	27	Age-standardized	644	Orofacial clefts	3	Rate	2015	0.079284458	0.397026717	0.007590294
1	Deaths	44637	Low SDI	3	Both	27	Age-standardized	644	Orofacial clefts	3	Rate	2015	0.074393097	0.283880955	0.008627191
1	Deaths	44634	High-middle SDI	1	Male	22	All ages	644	Orofacial clefts	1	Number	2011	112.6050887	164.3104516	58.2863252
1	Deaths	44634	High-middle SDI	2	Female	22	All ages	644	Orofacial clefts	1	Number	2011	91.97165242	115.4415659	67.93442682
1	Deaths	44634	High-middle SDI	3	Both	22	All ages	644	Orofacial clefts	1	Number	2011	204.5767411	257.3676243	146.4794819
1	Deaths	44634	High-middle SDI	1	Male	22	All ages	644	Orofacial clefts	2	Percent	2011	1.99E-05	2.88E-05	1.02E-05
1	Deaths	44634	High-middle SDI	2	Female	22	All ages	644	Orofacial clefts	2	Percent	2011	1.94E-05	2.46E-05	1.41E-05
1	Deaths	44634	High-middle SDI	3	Both	22	All ages	644	Orofacial clefts	2	Percent	2011	1.97E-05	2.49E-05	1.41E-05
1	Deaths	44634	High-middle SDI	1	Male	22	All ages	644	Orofacial clefts	3	Rate	2011	0.018299298	0.026701865	0.00947203
1	Deaths	44634	High-middle SDI	2	Female	22	All ages	644	Orofacial clefts	3	Rate	2011	0.014819141	0.018600784	0.010946088
1	Deaths	44634	High-middle SDI	3	Both	22	All ages	644	Orofacial clefts	3	Rate	2011	0.016551792	0.02082297	0.011851288
1	Deaths	44634	High-middle SDI	1	Male	27	Age-standardized	644	Orofacial clefts	3	Rate	2011	0.031054718	0.04532766	0.016067029
1	Deaths	44634	High-middle SDI	2	Female	27	Age-standardized	644	Orofacial clefts	3	Rate	2011	0.027826686	0.034959734	0.020541995
1	Deaths	44634	High-middle SDI	3	Both	27	Age-standardized	644	Orofacial clefts	3	Rate	2011	0.029515677	0.037157539	0.021125318
1	Deaths	1	Global	1	Male	22	All ages	644	Orofacial clefts	1	Number	2012	1604.094739	4428.514737	495.1303398
1	Deaths	1	Global	2	Female	22	All ages	644	Orofacial clefts	1	Number	2012	1525.975471	5455.759519	589.3458367
1	Deaths	1	Global	3	Both	22	All ages	644	Orofacial clefts	1	Number	2012	3130.070211	7501.548816	1181.331048
1	Deaths	1	Global	1	Male	22	All ages	644	Orofacial clefts	2	Percent	2012	5.49E-05	0.00015204	1.71E-05
1	Deaths	1	Global	2	Female	22	All ages	644	Orofacial clefts	2	Percent	2012	6.33E-05	0.000230329	2.44E-05
1	Deaths	1	Global	3	Both	22	All ages	644	Orofacial clefts	2	Percent	2012	5.87E-05	0.000140675	2.24E-05
1	Deaths	1	Global	1	Male	22	All ages	644	Orofacial clefts	3	Rate	2012	0.044823789	0.123747561	0.013835603
1	Deaths	1	Global	2	Female	22	All ages	644	Orofacial clefts	3	Rate	2012	0.043013537	0.153784591	0.016612226
1	Deaths	1	Global	3	Both	22	All ages	644	Orofacial clefts	3	Rate	2012	0.043922601	0.105265222	0.016576987
1	Deaths	1	Global	1	Male	27	Age-standardized	644	Orofacial clefts	3	Rate	2012	0.046423873	0.128225727	0.014330524
1	Deaths	1	Global	2	Female	27	Age-standardized	644	Orofacial clefts	3	Rate	2012	0.047388554	0.16950738	0.018295594
1	Deaths	1	Global	3	Both	27	Age-standardized	644	Orofacial clefts	3	Rate	2012	0.04689602	0.112518247	0.017693298
1	Deaths	44635	High SDI	1	Male	22	All ages	644	Orofacial clefts	1	Number	2013	8.992872728	14.25794718	3.312896075
1	Deaths	44635	High SDI	2	Female	22	All ages	644	Orofacial clefts	1	Number	2013	6.16442797	8.356856108	3.797982506
1	Deaths	44635	High SDI	3	Both	22	All ages	644	Orofacial clefts	1	Number	2013	15.1573007	20.93722552	8.505576921
1	Deaths	44635	High SDI	1	Male	22	All ages	644	Orofacial clefts	2	Percent	2013	2.06E-06	3.26E-06	7.56E-07
1	Deaths	44635	High SDI	2	Female	22	All ages	644	Orofacial clefts	2	Percent	2013	1.48E-06	2.00E-06	9.08E-07
1	Deaths	44635	High SDI	3	Both	22	All ages	644	Orofacial clefts	2	Percent	2013	1.78E-06	2.45E-06	9.95E-07
1	Deaths	44635	High SDI	1	Male	22	All ages	644	Orofacial clefts	3	Rate	2013	0.00172107	0.002728709	0.000634027
1	Deaths	44635	High SDI	2	Female	22	All ages	644	Orofacial clefts	3	Rate	2013	0.001170231	0.001586434	0.000720994
1	Deaths	44635	High SDI	3	Both	22	All ages	644	Orofacial clefts	3	Rate	2013	0.001444534	0.001995378	0.000810606
1	Deaths	44635	High SDI	1	Male	27	Age-standardized	644	Orofacial clefts	3	Rate	2013	0.003167644	0.005027015	0.001166343
1	Deaths	44635	High SDI	2	Female	27	Age-standardized	644	Orofacial clefts	3	Rate	2013	0.002290571	0.003106519	0.001410737
1	Deaths	44635	High SDI	3	Both	27	Age-standardized	644	Orofacial clefts	3	Rate	2013	0.002740696	0.003787007	0.001537914
1	Deaths	44639	Middle SDI	1	Male	22	All ages	644	Orofacial clefts	1	Number	2012	332.6786277	572.9921823	203.5203878
1	Deaths	44639	Middle SDI	2	Female	22	All ages	644	Orofacial clefts	1	Number	2012	287.5072356	361.9648601	226.0634916
1	Deaths	44639	Middle SDI	3	Both	22	All ages	644	Orofacial clefts	1	Number	2012	620.1858633	857.539664	459.070383
1	Deaths	44639	Middle SDI	1	Male	22	All ages	644	Orofacial clefts	2	Percent	2012	4.01E-05	6.93E-05	2.42E-05
1	Deaths	44639	Middle SDI	2	Female	22	All ages	644	Orofacial clefts	2	Percent	2012	4.74E-05	6.04E-05	3.70E-05
1	Deaths	44639	Middle SDI	3	Both	22	All ages	644	Orofacial clefts	2	Percent	2012	4.32E-05	5.97E-05	3.22E-05
1	Deaths	44639	Middle SDI	1	Male	22	All ages	644	Orofacial clefts	3	Rate	2012	0.02941828	0.050668852	0.017997007
1	Deaths	44639	Middle SDI	2	Female	22	All ages	644	Orofacial clefts	3	Rate	2012	0.025894959	0.032601146	0.020360896
1	Deaths	44639	Middle SDI	3	Both	22	All ages	644	Orofacial clefts	3	Rate	2012	0.027672792	0.038263556	0.020483794
1	Deaths	44639	Middle SDI	1	Male	27	Age-standardized	644	Orofacial clefts	3	Rate	2012	0.035366691	0.060903913	0.021630149
1	Deaths	44639	Middle SDI	2	Female	27	Age-standardized	644	Orofacial clefts	3	Rate	2012	0.033296831	0.041919606	0.026178698
1	Deaths	44639	Middle SDI	3	Both	27	Age-standardized	644	Orofacial clefts	3	Rate	2012	0.034377103	0.047532452	0.025444591
1	Deaths	44636	Low-middle SDI	1	Male	22	All ages	644	Orofacial clefts	1	Number	2013	516.4055288	1646.198921	115.8786059
1	Deaths	44636	Low-middle SDI	2	Female	22	All ages	644	Orofacial clefts	1	Number	2013	469.2753589	1333.288469	182.5730478
1	Deaths	44636	Low-middle SDI	3	Both	22	All ages	644	Orofacial clefts	1	Number	2013	985.6808877	2072.395885	346.1078976
1	Deaths	44636	Low-middle SDI	1	Male	22	All ages	644	Orofacial clefts	2	Percent	2013	7.62E-05	0.000244501	1.72E-05
1	Deaths	44636	Low-middle SDI	2	Female	22	All ages	644	Orofacial clefts	2	Percent	2013	8.32E-05	0.000242959	3.23E-05
1	Deaths	44636	Low-middle SDI	3	Both	22	All ages	644	Orofacial clefts	2	Percent	2013	7.94E-05	0.000166662	2.77E-05
1	Deaths	44636	Low-middle SDI	1	Male	22	All ages	644	Orofacial clefts	3	Rate	2013	0.059404373	0.189369418	0.01333002
1	Deaths	44636	Low-middle SDI	2	Female	22	All ages	644	Orofacial clefts	3	Rate	2013	0.054966029	0.156167528	0.021384706
1	Deaths	44636	Low-middle SDI	3	Both	22	All ages	644	Orofacial clefts	3	Rate	2013	0.057205229	0.120274099	0.020086807
1	Deaths	44636	Low-middle SDI	1	Male	27	Age-standardized	644	Orofacial clefts	3	Rate	2013	0.049535021	0.157885143	0.011121906
1	Deaths	44636	Low-middle SDI	2	Female	27	Age-standardized	644	Orofacial clefts	3	Rate	2013	0.048055289	0.136468474	0.018706509
1	Deaths	44636	Low-middle SDI	3	Both	27	Age-standardized	644	Orofacial clefts	3	Rate	2013	0.048825186	0.102614356	0.017160939
1	Deaths	44637	Low SDI	1	Male	22	All ages	644	Orofacial clefts	1	Number	2021	454.974065	1952.839903	52.46992745
1	Deaths	44637	Low SDI	2	Female	22	All ages	644	Orofacial clefts	1	Number	2021	462.2033584	2227.970616	48.40043225
1	Deaths	44637	Low SDI	3	Both	22	All ages	644	Orofacial clefts	1	Number	2021	917.1774234	3315.889123	110.876276
1	Deaths	44637	Low SDI	1	Male	22	All ages	644	Orofacial clefts	2	Percent	2021	9.01E-05	0.000380842	1.02E-05
1	Deaths	44637	Low SDI	2	Female	22	All ages	644	Orofacial clefts	2	Percent	2021	0.000117176	0.000562253	1.23E-05
1	Deaths	44637	Low SDI	3	Both	22	All ages	644	Orofacial clefts	2	Percent	2021	0.000101946	0.000376921	1.27E-05
1	Deaths	44637	Low SDI	1	Male	22	All ages	644	Orofacial clefts	3	Rate	2021	0.081374925	0.349277495	0.009384571
1	Deaths	44637	Low SDI	2	Female	22	All ages	644	Orofacial clefts	3	Rate	2021	0.082791465	0.399081806	0.008669653
1	Deaths	44637	Low SDI	3	Both	22	All ages	644	Orofacial clefts	3	Rate	2021	0.082082666	0.296755037	0.009922857
1	Deaths	44637	Low SDI	1	Male	27	Age-standardized	644	Orofacial clefts	3	Rate	2021	0.051889746	0.222763	0.005990063
1	Deaths	44637	Low SDI	2	Female	27	Age-standardized	644	Orofacial clefts	3	Rate	2021	0.055753147	0.268861189	0.005836663
1	Deaths	44637	Low SDI	3	Both	27	Age-standardized	644	Orofacial clefts	3	Rate	2021	0.053789574	0.194810654	0.006502742
1	Deaths	44639	Middle SDI	1	Male	22	All ages	644	Orofacial clefts	1	Number	2011	381.5818751	671.8379291	229.9624547
1	Deaths	44639	Middle SDI	2	Female	22	All ages	644	Orofacial clefts	1	Number	2011	304.2305538	383.3564029	238.8597733
1	Deaths	44639	Middle SDI	3	Both	22	All ages	644	Orofacial clefts	1	Number	2011	685.8124289	988.3703125	506.2244339
1	Deaths	44639	Middle SDI	1	Male	22	All ages	644	Orofacial clefts	2	Percent	2011	4.66E-05	8.17E-05	2.80E-05
1	Deaths	44639	Middle SDI	2	Female	22	All ages	644	Orofacial clefts	2	Percent	2011	5.04E-05	6.46E-05	3.98E-05
1	Deaths	44639	Middle SDI	3	Both	22	All ages	644	Orofacial clefts	2	Percent	2011	4.82E-05	6.89E-05	3.57E-05
1	Deaths	44639	Middle SDI	1	Male	22	All ages	644	Orofacial clefts	3	Rate	2011	0.034084838	0.060011988	0.020541418
1	Deaths	44639	Middle SDI	2	Female	22	All ages	644	Orofacial clefts	3	Rate	2011	0.027710098	0.034917083	0.02175596
1	Deaths	44639	Middle SDI	3	Both	22	All ages	644	Orofacial clefts	3	Rate	2011	0.030928518	0.044573163	0.022829525
1	Deaths	44639	Middle SDI	1	Male	27	Age-standardized	644	Orofacial clefts	3	Rate	2011	0.04116981	0.072487792	0.024811845
1	Deaths	44639	Middle SDI	2	Female	27	Age-standardized	644	Orofacial clefts	3	Rate	2011	0.035714194	0.045011139	0.028040443
1	Deaths	44639	Middle SDI	3	Both	27	Age-standardized	644	Orofacial clefts	3	Rate	2011	0.038558785	0.055576146	0.02845845
1	Deaths	1	Global	1	Male	22	All ages	644	Orofacial clefts	1	Number	2014	1459.189326	3935.618107	426.0876
1	Deaths	1	Global	2	Female	22	All ages	644	Orofacial clefts	1	Number	2014	1406.808214	5064.221743	527.7476098
1	Deaths	1	Global	3	Both	22	All ages	644	Orofacial clefts	1	Number	2014	2865.997539	6903.595013	1038.709863
1	Deaths	1	Global	1	Male	22	All ages	644	Orofacial clefts	2	Percent	2014	4.90E-05	0.000134551	1.43E-05
1	Deaths	1	Global	2	Female	22	All ages	644	Orofacial clefts	2	Percent	2014	5.73E-05	0.000203736	2.15E-05
1	Deaths	1	Global	3	Both	22	All ages	644	Orofacial clefts	2	Percent	2014	5.27E-05	0.000127215	1.94E-05
1	Deaths	1	Global	1	Male	22	All ages	644	Orofacial clefts	3	Rate	2014	0.039784739	0.107304472	0.011617262
1	Deaths	1	Global	2	Female	22	All ages	644	Orofacial clefts	3	Rate	2014	0.038665436	0.139187659	0.014504885
1	Deaths	1	Global	3	Both	22	All ages	644	Orofacial clefts	3	Rate	2014	0.039227332	0.094490525	0.014216975
1	Deaths	1	Global	1	Male	27	Age-standardized	644	Orofacial clefts	3	Rate	2014	0.04179273	0.112755362	0.012204546
1	Deaths	1	Global	2	Female	27	Age-standardized	644	Orofacial clefts	3	Rate	2014	0.043228356	0.155633028	0.016211109
1	Deaths	1	Global	3	Both	27	Age-standardized	644	Orofacial clefts	3	Rate	2014	0.042491531	0.102390782	0.01539784
1	Deaths	1	Global	1	Male	22	All ages	644	Orofacial clefts	1	Number	2015	1400.360851	3798.082393	397.5982575
1	Deaths	1	Global	2	Female	22	All ages	644	Orofacial clefts	1	Number	2015	1344.490391	4767.54635	503.3085095
1	Deaths	1	Global	3	Both	22	All ages	644	Orofacial clefts	1	Number	2015	2744.851242	6627.449501	975.3800241
1	Deaths	1	Global	1	Male	22	All ages	644	Orofacial clefts	2	Percent	2015	4.68E-05	0.000127188	1.35E-05
1	Deaths	1	Global	2	Female	22	All ages	644	Orofacial clefts	2	Percent	2015	5.42E-05	0.000189404	2.01E-05
1	Deaths	1	Global	3	Both	22	All ages	644	Orofacial clefts	2	Percent	2015	5.01E-05	0.000120678	1.80E-05
1	Deaths	1	Global	1	Male	22	All ages	644	Orofacial clefts	3	Rate	2015	0.037717309	0.102297524	0.010708909
1	Deaths	1	Global	2	Female	22	All ages	644	Orofacial clefts	3	Rate	2015	0.036499055	0.129425198	0.013663381
1	Deaths	1	Global	3	Both	22	All ages	644	Orofacial clefts	3	Rate	2015	0.037110583	0.089603585	0.013187207
1	Deaths	1	Global	1	Male	27	Age-standardized	644	Orofacial clefts	3	Rate	2015	0.039801156	0.107951107	0.011305301
1	Deaths	1	Global	2	Female	27	Age-standardized	644	Orofacial clefts	3	Rate	2015	0.041046061	0.145615349	0.015360337
1	Deaths	1	Global	3	Both	27	Age-standardized	644	Orofacial clefts	3	Rate	2015	0.040408067	0.097613581	0.014355142
1	Deaths	44637	Low SDI	1	Male	22	All ages	644	Orofacial clefts	1	Number	2016	561.3821095	2395.661615	63.09313451
1	Deaths	44637	Low SDI	2	Female	22	All ages	644	Orofacial clefts	1	Number	2016	608.2460149	2922.191143	59.60940971
1	Deaths	44637	Low SDI	3	Both	22	All ages	644	Orofacial clefts	1	Number	2016	1169.628124	4398.2267	142.449823
1	Deaths	44637	Low SDI	1	Male	22	All ages	644	Orofacial clefts	2	Percent	2016	0.00013503	0.000582743	1.48E-05
1	Deaths	44637	Low SDI	2	Female	22	All ages	644	Orofacial clefts	2	Percent	2016	0.000171496	0.000823639	1.67E-05
1	Deaths	44637	Low SDI	3	Both	22	All ages	644	Orofacial clefts	2	Percent	2016	0.000151743	0.000575691	1.84E-05
1	Deaths	44637	Low SDI	1	Male	22	All ages	644	Orofacial clefts	3	Rate	2016	0.11270949	0.480980415	0.012667299
1	Deaths	44637	Low SDI	2	Female	22	All ages	644	Orofacial clefts	3	Rate	2016	0.122788794	0.589913154	0.012033564
1	Deaths	44637	Low SDI	3	Both	22	All ages	644	Orofacial clefts	3	Rate	2016	0.117735347	0.442727682	0.01433907
1	Deaths	44637	Low SDI	1	Male	27	Age-standardized	644	Orofacial clefts	3	Rate	2016	0.06691452	0.286099957	0.007547727
1	Deaths	44637	Low SDI	2	Female	27	Age-standardized	644	Orofacial clefts	3	Rate	2016	0.076779515	0.369195905	0.007528629
1	Deaths	44637	Low SDI	3	Both	27	Age-standardized	644	Orofacial clefts	3	Rate	2016	0.071752029	0.271619943	0.008754201
1	Deaths	44634	High-middle SDI	1	Male	22	All ages	644	Orofacial clefts	1	Number	2013	85.61279001	133.4288358	45.60489546
1	Deaths	44634	High-middle SDI	2	Female	22	All ages	644	Orofacial clefts	1	Number	2013	79.38970938	101.0432155	57.6230176
1	Deaths	44634	High-middle SDI	3	Both	22	All ages	644	Orofacial clefts	1	Number	2013	165.0024994	208.035964	122.7939409
1	Deaths	44634	High-middle SDI	1	Male	22	All ages	644	Orofacial clefts	2	Percent	2013	1.51E-05	2.33E-05	8.03E-06
1	Deaths	44634	High-middle SDI	2	Female	22	All ages	644	Orofacial clefts	2	Percent	2013	1.68E-05	2.15E-05	1.22E-05
1	Deaths	44634	High-middle SDI	3	Both	22	All ages	644	Orofacial clefts	2	Percent	2013	1.59E-05	2.00E-05	1.19E-05
1	Deaths	44634	High-middle SDI	1	Male	22	All ages	644	Orofacial clefts	3	Rate	2013	0.013747588	0.021425825	0.007323174
1	Deaths	44634	High-middle SDI	2	Female	22	All ages	644	Orofacial clefts	3	Rate	2013	0.012650059	0.016100357	0.009181726
1	Deaths	44634	High-middle SDI	3	Both	22	All ages	644	Orofacial clefts	3	Rate	2013	0.013196701	0.016638466	0.009820911
1	Deaths	44634	High-middle SDI	1	Male	27	Age-standardized	644	Orofacial clefts	3	Rate	2013	0.022720312	0.035386383	0.012101538
1	Deaths	44634	High-middle SDI	2	Female	27	Age-standardized	644	Orofacial clefts	3	Rate	2013	0.023175134	0.029481581	0.016814637
1	Deaths	44634	High-middle SDI	3	Both	27	Age-standardized	644	Orofacial clefts	3	Rate	2013	0.022936905	0.028925787	0.017072181
1	Deaths	44635	High SDI	1	Male	22	All ages	644	Orofacial clefts	1	Number	2014	8.017454734	12.99085831	2.783371002
1	Deaths	44635	High SDI	2	Female	22	All ages	644	Orofacial clefts	1	Number	2014	6.3042549	8.373143799	3.799539867
1	Deaths	44635	High SDI	3	Both	22	All ages	644	Orofacial clefts	1	Number	2014	14.32170963	19.82268966	7.960408473
1	Deaths	44635	High SDI	1	Male	22	All ages	644	Orofacial clefts	2	Percent	2014	1.82E-06	2.95E-06	6.28E-07
1	Deaths	44635	High SDI	2	Female	22	All ages	644	Orofacial clefts	2	Percent	2014	1.49E-06	1.99E-06	9.02E-07
1	Deaths	44635	High SDI	3	Both	22	All ages	644	Orofacial clefts	2	Percent	2014	1.66E-06	2.30E-06	9.23E-07
1	Deaths	44635	High SDI	1	Male	22	All ages	644	Orofacial clefts	3	Rate	2014	0.001522887	0.002467567	0.000528691
1	Deaths	44635	High SDI	2	Female	22	All ages	644	Orofacial clefts	3	Rate	2014	0.001188831	0.001578974	0.000716502
1	Deaths	44635	High SDI	3	Both	22	All ages	644	Orofacial clefts	3	Rate	2014	0.001355254	0.001875809	0.000753288
1	Deaths	44635	High SDI	1	Male	27	Age-standardized	644	Orofacial clefts	3	Rate	2014	0.002819807	0.004569415	0.000978536
1	Deaths	44635	High SDI	2	Female	27	Age-standardized	644	Orofacial clefts	3	Rate	2014	0.002337907	0.00310748	0.001407751
1	Deaths	44635	High SDI	3	Both	27	Age-standardized	644	Orofacial clefts	3	Rate	2014	0.002585214	0.00357896	0.001437494
1	Deaths	44635	High SDI	1	Male	22	All ages	644	Orofacial clefts	1	Number	2015	7.439759245	12.25885848	2.71363978
1	Deaths	44635	High SDI	2	Female	22	All ages	644	Orofacial clefts	1	Number	2015	6.466278757	8.670232205	3.982858823
1	Deaths	44635	High SDI	3	Both	22	All ages	644	Orofacial clefts	1	Number	2015	13.906038	18.8452592	7.782043761
1	Deaths	44635	High SDI	1	Male	22	All ages	644	Orofacial clefts	2	Percent	2015	1.65E-06	2.72E-06	6.01E-07
1	Deaths	44635	High SDI	2	Female	22	All ages	644	Orofacial clefts	2	Percent	2015	1.50E-06	2.02E-06	9.28E-07
1	Deaths	44635	High SDI	3	Both	22	All ages	644	Orofacial clefts	2	Percent	2015	1.58E-06	2.14E-06	8.82E-07
1	Deaths	44635	High SDI	1	Male	22	All ages	644	Orofacial clefts	3	Rate	2015	0.00140305	0.002311874	0.00051176
1	Deaths	44635	High SDI	2	Female	22	All ages	644	Orofacial clefts	3	Rate	2015	0.001211631	0.0016246	0.000746295
1	Deaths	44635	High SDI	3	Both	22	All ages	644	Orofacial clefts	3	Rate	2015	0.001307032	0.00177127	0.000731436
1	Deaths	44635	High SDI	1	Male	27	Age-standardized	644	Orofacial clefts	3	Rate	2015	0.002613901	0.004305457	0.000953501
1	Deaths	44635	High SDI	2	Female	27	Age-standardized	644	Orofacial clefts	3	Rate	2015	0.002395189	0.003213473	0.001475545
1	Deaths	44635	High SDI	3	Both	27	Age-standardized	644	Orofacial clefts	3	Rate	2015	0.002507451	0.003401192	0.001402454
1	Deaths	44634	High-middle SDI	1	Male	22	All ages	644	Orofacial clefts	1	Number	2012	92.40386203	140.6457515	50.25256327
1	Deaths	44634	High-middle SDI	2	Female	22	All ages	644	Orofacial clefts	1	Number	2012	84.94579337	107.6235457	61.95849665
1	Deaths	44634	High-middle SDI	3	Both	22	All ages	644	Orofacial clefts	1	Number	2012	177.3496554	226.4199349	132.8277993
1	Deaths	44634	High-middle SDI	1	Male	22	All ages	644	Orofacial clefts	2	Percent	2012	1.63E-05	2.50E-05	8.73E-06
1	Deaths	44634	High-middle SDI	2	Female	22	All ages	644	Orofacial clefts	2	Percent	2012	1.80E-05	2.29E-05	1.31E-05
1	Deaths	44634	High-middle SDI	3	Both	22	All ages	644	Orofacial clefts	2	Percent	2012	1.71E-05	2.18E-05	1.28E-05
1	Deaths	44634	High-middle SDI	1	Male	22	All ages	644	Orofacial clefts	3	Rate	2012	0.014931556	0.022726971	0.00812032
1	Deaths	44634	High-middle SDI	2	Female	22	All ages	644	Orofacial clefts	3	Rate	2012	0.013613008	0.017247236	0.009929173
1	Deaths	44634	High-middle SDI	3	Both	22	All ages	644	Orofacial clefts	3	Rate	2012	0.014269547	0.01821774	0.01068732
1	Deaths	44634	High-middle SDI	1	Male	27	Age-standardized	644	Orofacial clefts	3	Rate	2012	0.024919061	0.037925737	0.013553684
1	Deaths	44634	High-middle SDI	2	Female	27	Age-standardized	644	Orofacial clefts	3	Rate	2012	0.025164266	0.03188205	0.018350186
1	Deaths	44634	High-middle SDI	3	Both	27	Age-standardized	644	Orofacial clefts	3	Rate	2012	0.025035734	0.031961355	0.018746737
1	Deaths	44639	Middle SDI	1	Male	22	All ages	644	Orofacial clefts	1	Number	2014	295.6702753	531.6486156	172.3061383
1	Deaths	44639	Middle SDI	2	Female	22	All ages	644	Orofacial clefts	1	Number	2014	255.9646504	322.6174512	195.5016476
1	Deaths	44639	Middle SDI	3	Both	22	All ages	644	Orofacial clefts	1	Number	2014	551.6349257	777.5487066	397.5584009
1	Deaths	44639	Middle SDI	1	Male	22	All ages	644	Orofacial clefts	2	Percent	2014	3.45E-05	6.21E-05	2.02E-05
1	Deaths	44639	Middle SDI	2	Female	22	All ages	644	Orofacial clefts	2	Percent	2014	4.10E-05	5.17E-05	3.15E-05
1	Deaths	44639	Middle SDI	3	Both	22	All ages	644	Orofacial clefts	2	Percent	2014	3.72E-05	5.20E-05	2.67E-05
1	Deaths	44639	Middle SDI	1	Male	22	All ages	644	Orofacial clefts	3	Rate	2014	0.025617845	0.046063785	0.014929171
1	Deaths	44639	Middle SDI	2	Female	22	All ages	644	Orofacial clefts	3	Rate	2014	0.02254999	0.028421973	0.017223317
1	Deaths	44639	Middle SDI	3	Both	22	All ages	644	Orofacial clefts	3	Rate	2014	0.024096688	0.033965124	0.017366269
1	Deaths	44639	Middle SDI	1	Male	27	Age-standardized	644	Orofacial clefts	3	Rate	2014	0.030930732	0.055626974	0.01802556
1	Deaths	44639	Middle SDI	2	Female	27	Age-standardized	644	Orofacial clefts	3	Rate	2014	0.029197527	0.036799403	0.022295565
1	Deaths	44639	Middle SDI	3	Both	27	Age-standardized	644	Orofacial clefts	3	Rate	2014	0.030102698	0.042439484	0.021693162
1	Deaths	44637	Low SDI	1	Male	22	All ages	644	Orofacial clefts	1	Number	2017	538.9501388	2317.405881	61.28201981
1	Deaths	44637	Low SDI	2	Female	22	All ages	644	Orofacial clefts	1	Number	2017	583.7745571	2735.676741	60.34082989
1	Deaths	44637	Low SDI	3	Both	22	All ages	644	Orofacial clefts	1	Number	2017	1122.724696	4175.77524	139.7602936
1	Deaths	44637	Low SDI	1	Male	22	All ages	644	Orofacial clefts	2	Percent	2017	0.000130352	0.000559399	1.43E-05
1	Deaths	44637	Low SDI	2	Female	22	All ages	644	Orofacial clefts	2	Percent	2017	0.000165305	0.000778443	1.68E-05
1	Deaths	44637	Low SDI	3	Both	22	All ages	644	Orofacial clefts	2	Percent	2017	0.000146422	0.000543506	1.82E-05
1	Deaths	44637	Low SDI	1	Male	22	All ages	644	Orofacial clefts	3	Rate	2017	0.105725776	0.454605197	0.012021686
1	Deaths	44637	Low SDI	2	Female	22	All ages	644	Orofacial clefts	3	Rate	2017	0.115041583	0.539106369	0.011891071
1	Deaths	44637	Low SDI	3	Both	22	All ages	644	Orofacial clefts	3	Rate	2017	0.110373075	0.410513063	0.013739587
1	Deaths	44637	Low SDI	1	Male	27	Age-standardized	644	Orofacial clefts	3	Rate	2017	0.063752079	0.274346984	0.007267288
1	Deaths	44637	Low SDI	2	Female	27	Age-standardized	644	Orofacial clefts	3	Rate	2017	0.073099187	0.343085509	0.007546737
1	Deaths	44637	Low SDI	3	Both	27	Age-standardized	644	Orofacial clefts	3	Rate	2017	0.068334613	0.254772449	0.008517156
1	Deaths	44639	Middle SDI	1	Male	22	All ages	644	Orofacial clefts	1	Number	2013	313.9020942	552.6442661	187.7145294
1	Deaths	44639	Middle SDI	2	Female	22	All ages	644	Orofacial clefts	1	Number	2013	272.6119005	342.6239414	210.9972266
1	Deaths	44639	Middle SDI	3	Both	22	All ages	644	Orofacial clefts	1	Number	2013	586.5139947	815.3741548	426.0355466
1	Deaths	44639	Middle SDI	1	Male	22	All ages	644	Orofacial clefts	2	Percent	2013	3.72E-05	6.46E-05	2.20E-05
1	Deaths	44639	Middle SDI	2	Female	22	All ages	644	Orofacial clefts	2	Percent	2013	4.43E-05	5.58E-05	3.42E-05
1	Deaths	44639	Middle SDI	3	Both	22	All ages	644	Orofacial clefts	2	Percent	2013	4.02E-05	5.48E-05	2.93E-05
1	Deaths	44639	Middle SDI	1	Male	22	All ages	644	Orofacial clefts	3	Rate	2013	0.027472127	0.048366397	0.016428426
1	Deaths	44639	Middle SDI	2	Female	22	All ages	644	Orofacial clefts	3	Rate	2013	0.024278139	0.030513237	0.018790889
1	Deaths	44639	Middle SDI	3	Both	22	All ages	644	Orofacial clefts	3	Rate	2013	0.025889055	0.035991071	0.018805447
1	Deaths	44639	Middle SDI	1	Male	27	Age-standardized	644	Orofacial clefts	3	Rate	2013	0.033038302	0.058163904	0.019758548
1	Deaths	44639	Middle SDI	2	Female	27	Age-standardized	644	Orofacial clefts	3	Rate	2013	0.0312676	0.039296037	0.024199176
1	Deaths	44639	Middle SDI	3	Both	27	Age-standardized	644	Orofacial clefts	3	Rate	2013	0.032192084	0.04475238	0.023382555
1	Deaths	44637	Low SDI	1	Male	22	All ages	644	Orofacial clefts	1	Number	2018	513.893397	2184.884329	58.48720651
1	Deaths	44637	Low SDI	2	Female	22	All ages	644	Orofacial clefts	1	Number	2018	553.8996909	2595.512628	56.54993078
1	Deaths	44637	Low SDI	3	Both	22	All ages	644	Orofacial clefts	1	Number	2018	1067.793088	3974.936746	131.0291133
1	Deaths	44637	Low SDI	1	Male	22	All ages	644	Orofacial clefts	2	Percent	2018	0.000124886	0.000535234	1.38E-05
1	Deaths	44637	Low SDI	2	Female	22	All ages	644	Orofacial clefts	2	Percent	2018	0.000158397	0.000748606	1.61E-05
1	Deaths	44637	Low SDI	3	Both	22	All ages	644	Orofacial clefts	2	Percent	2018	0.000140293	0.000520053	1.74E-05
1	Deaths	44637	Low SDI	1	Male	22	All ages	644	Orofacial clefts	3	Rate	2018	0.09849119	0.418748049	0.011209474
1	Deaths	44637	Low SDI	2	Female	22	All ages	644	Orofacial clefts	3	Rate	2018	0.106559807	0.499327456	0.010879135
1	Deaths	44637	Low SDI	3	Both	22	All ages	644	Orofacial clefts	3	Rate	2018	0.102517891	0.381630238	0.012579992
1	Deaths	44637	Low SDI	1	Male	27	Age-standardized	644	Orofacial clefts	3	Rate	2018	0.060280988	0.2567305	0.00687663
1	Deaths	44637	Low SDI	2	Female	27	Age-standardized	644	Orofacial clefts	3	Rate	2018	0.068747519	0.322379318	0.007018807
1	Deaths	44637	Low SDI	3	Both	27	Age-standardized	644	Orofacial clefts	3	Rate	2018	0.064431423	0.240151213	0.007902901
1	Deaths	44636	Low-middle SDI	1	Male	22	All ages	644	Orofacial clefts	1	Number	2015	455.3499755	1543.776856	103.2244936
1	Deaths	44636	Low-middle SDI	2	Female	22	All ages	644	Orofacial clefts	1	Number	2015	404.5719595	1121.180176	161.7454122
1	Deaths	44636	Low-middle SDI	3	Both	22	All ages	644	Orofacial clefts	1	Number	2015	859.9219351	1820.498152	305.6415662
1	Deaths	44636	Low-middle SDI	1	Male	22	All ages	644	Orofacial clefts	2	Percent	2015	6.71E-05	0.00022798	1.54E-05
1	Deaths	44636	Low-middle SDI	2	Female	22	All ages	644	Orofacial clefts	2	Percent	2015	7.05E-05	0.000198102	2.86E-05
1	Deaths	44636	Low-middle SDI	3	Both	22	All ages	644	Orofacial clefts	2	Percent	2015	6.86E-05	0.000146065	2.44E-05
1	Deaths	44636	Low-middle SDI	1	Male	22	All ages	644	Orofacial clefts	3	Rate	2015	0.050858989	0.172427659	0.011529359
1	Deaths	44636	Low-middle SDI	2	Female	22	All ages	644	Orofacial clefts	3	Rate	2015	0.045923362	0.127266267	0.018359881
1	Deaths	44636	Low-middle SDI	3	Both	22	All ages	644	Orofacial clefts	3	Rate	2015	0.048411107	0.102488758	0.017206732
1	Deaths	44636	Low-middle SDI	1	Male	27	Age-standardized	644	Orofacial clefts	3	Rate	2015	0.044143496	0.149692858	0.01001045
1	Deaths	44636	Low-middle SDI	2	Female	27	Age-standardized	644	Orofacial clefts	3	Rate	2015	0.041839952	0.115938297	0.01673047
1	Deaths	44636	Low-middle SDI	3	Both	27	Age-standardized	644	Orofacial clefts	3	Rate	2015	0.043033707	0.091100323	0.015302634
1	Deaths	1	Global	1	Male	22	All ages	644	Orofacial clefts	1	Number	2016	1329.870131	3626.163961	368.2431944
1	Deaths	1	Global	2	Female	22	All ages	644	Orofacial clefts	1	Number	2016	1268.882784	4423.50288	457.463112
1	Deaths	1	Global	3	Both	22	All ages	644	Orofacial clefts	1	Number	2016	2598.752915	6306.012058	895.2376397
1	Deaths	1	Global	1	Male	22	All ages	644	Orofacial clefts	2	Percent	2016	4.40E-05	0.00012007	1.21E-05
1	Deaths	1	Global	2	Female	22	All ages	644	Orofacial clefts	2	Percent	2016	5.04E-05	0.00017284	1.84E-05
1	Deaths	1	Global	3	Both	22	All ages	644	Orofacial clefts	2	Percent	2016	4.69E-05	0.000115065	1.63E-05
1	Deaths	1	Global	1	Male	22	All ages	644	Orofacial clefts	3	Rate	2016	0.035387818	0.096492152	0.009798944
1	Deaths	1	Global	2	Female	22	All ages	644	Orofacial clefts	3	Rate	2016	0.034030864	0.118636351	0.012268954
1	Deaths	1	Global	3	Both	22	All ages	644	Orofacial clefts	3	Rate	2016	0.034712002	0.084230518	0.011957847
1	Deaths	1	Global	1	Male	27	Age-standardized	644	Orofacial clefts	3	Rate	2016	0.037683826	0.102698186	0.010435676
1	Deaths	1	Global	2	Female	27	Age-standardized	644	Orofacial clefts	3	Rate	2016	0.038622271	0.134662845	0.013922065
1	Deaths	1	Global	3	Both	27	Age-standardized	644	Orofacial clefts	3	Rate	2016	0.03814216	0.092600435	0.013137626
1	Deaths	44634	High-middle SDI	1	Male	22	All ages	644	Orofacial clefts	1	Number	2015	75.30513251	119.2527136	39.32251371
1	Deaths	44634	High-middle SDI	2	Female	22	All ages	644	Orofacial clefts	1	Number	2015	69.71610384	90.68722215	47.61995292
1	Deaths	44634	High-middle SDI	3	Both	22	All ages	644	Orofacial clefts	1	Number	2015	145.0212363	189.40562	103.8617318
1	Deaths	44634	High-middle SDI	1	Male	22	All ages	644	Orofacial clefts	2	Percent	2015	1.31E-05	2.04E-05	6.76E-06
1	Deaths	44634	High-middle SDI	2	Female	22	All ages	644	Orofacial clefts	2	Percent	2015	1.44E-05	1.85E-05	9.72E-06
1	Deaths	44634	High-middle SDI	3	Both	22	All ages	644	Orofacial clefts	2	Percent	2015	1.37E-05	1.77E-05	9.80E-06
1	Deaths	44634	High-middle SDI	1	Male	22	All ages	644	Orofacial clefts	3	Rate	2015	0.011919442	0.01887555	0.006224044
1	Deaths	44634	High-middle SDI	2	Female	22	All ages	644	Orofacial clefts	3	Rate	2015	0.010974118	0.014275214	0.00749593
1	Deaths	44634	High-middle SDI	3	Both	22	All ages	644	Orofacial clefts	3	Rate	2015	0.011445477	0.014948415	0.008197055
1	Deaths	44634	High-middle SDI	1	Male	27	Age-standardized	644	Orofacial clefts	3	Rate	2015	0.019086044	0.030219783	0.009966146
1	Deaths	44634	High-middle SDI	2	Female	27	Age-standardized	644	Orofacial clefts	3	Rate	2015	0.01949726	0.025366532	0.013318628
1	Deaths	44634	High-middle SDI	3	Both	27	Age-standardized	644	Orofacial clefts	3	Rate	2015	0.019281352	0.025180607	0.01380721
1	Deaths	44636	Low-middle SDI	1	Male	22	All ages	644	Orofacial clefts	1	Number	2014	483.938368	1612.10998	109.4429044
1	Deaths	44636	Low-middle SDI	2	Female	22	All ages	644	Orofacial clefts	1	Number	2014	434.3473457	1209.392386	171.3660153
1	Deaths	44636	Low-middle SDI	3	Both	22	All ages	644	Orofacial clefts	1	Number	2014	918.2857137	1920.729765	323.6233895
1	Deaths	44636	Low-middle SDI	1	Male	22	All ages	644	Orofacial clefts	2	Percent	2014	7.08E-05	0.00023317	1.57E-05
1	Deaths	44636	Low-middle SDI	2	Female	22	All ages	644	Orofacial clefts	2	Percent	2014	7.64E-05	0.000217774	3.04E-05
1	Deaths	44636	Low-middle SDI	3	Both	22	All ages	644	Orofacial clefts	2	Percent	2014	7.33E-05	0.000153483	2.56E-05
1	Deaths	44636	Low-middle SDI	1	Male	22	All ages	644	Orofacial clefts	3	Rate	2014	0.054848954	0.182714477	0.012404118
1	Deaths	44636	Low-middle SDI	2	Female	22	All ages	644	Orofacial clefts	3	Rate	2014	0.050074555	0.139427089	0.019756255
1	Deaths	44636	Low-middle SDI	3	Both	22	All ages	644	Orofacial clefts	3	Rate	2014	0.052482096	0.109774031	0.018495805
1	Deaths	44636	Low-middle SDI	1	Male	27	Age-standardized	644	Orofacial clefts	3	Rate	2014	0.046636185	0.155287353	0.010551712
1	Deaths	44636	Low-middle SDI	2	Female	27	Age-standardized	644	Orofacial clefts	3	Rate	2014	0.044665917	0.124317139	0.01762521
1	Deaths	44636	Low-middle SDI	3	Both	27	Age-standardized	644	Orofacial clefts	3	Rate	2014	0.045688341	0.095523963	0.016112671
1	Deaths	44636	Low-middle SDI	1	Male	22	All ages	644	Orofacial clefts	1	Number	2017	400.161634	1379.304854	88.86018641
1	Deaths	44636	Low-middle SDI	2	Female	22	All ages	644	Orofacial clefts	1	Number	2017	343.8672342	971.4095923	139.5858266
1	Deaths	44636	Low-middle SDI	3	Both	22	All ages	644	Orofacial clefts	1	Number	2017	744.0288682	1608.11029	258.3183139
1	Deaths	44636	Low-middle SDI	1	Male	22	All ages	644	Orofacial clefts	2	Percent	2017	5.84E-05	0.000198259	1.31E-05
1	Deaths	44636	Low-middle SDI	2	Female	22	All ages	644	Orofacial clefts	2	Percent	2017	5.88E-05	0.000162405	2.38E-05
1	Deaths	44636	Low-middle SDI	3	Both	22	All ages	644	Orofacial clefts	2	Percent	2017	5.86E-05	0.00012629	2.09E-05
1	Deaths	44636	Low-middle SDI	1	Male	22	All ages	644	Orofacial clefts	3	Rate	2017	0.043437685	0.149724023	0.009645804
1	Deaths	44636	Low-middle SDI	2	Female	22	All ages	644	Orofacial clefts	3	Rate	2017	0.037881979	0.107014899	0.01537741
1	Deaths	44636	Low-middle SDI	3	Both	22	All ages	644	Orofacial clefts	3	Rate	2017	0.040680333	0.08792463	0.014123747
1	Deaths	44636	Low-middle SDI	1	Male	27	Age-standardized	644	Orofacial clefts	3	Rate	2017	0.039397528	0.135762314	0.008750438
1	Deaths	44636	Low-middle SDI	2	Female	27	Age-standardized	644	Orofacial clefts	3	Rate	2017	0.036093458	0.101970874	0.014652981
1	Deaths	44636	Low-middle SDI	3	Both	27	Age-standardized	644	Orofacial clefts	3	Rate	2017	0.037802011	0.081705998	0.013126889
1	Deaths	44637	Low SDI	1	Male	22	All ages	644	Orofacial clefts	1	Number	2019	495.937632	2112.386519	55.79539914
1	Deaths	44637	Low SDI	2	Female	22	All ages	644	Orofacial clefts	1	Number	2019	527.570476	2477.069125	54.8038691
1	Deaths	44637	Low SDI	3	Both	22	All ages	644	Orofacial clefts	1	Number	2019	1023.508108	3760.073541	124.37086
1	Deaths	44637	Low SDI	1	Male	22	All ages	644	Orofacial clefts	2	Percent	2019	0.000121119	0.000517212	1.30E-05
1	Deaths	44637	Low SDI	2	Female	22	All ages	644	Orofacial clefts	2	Percent	2019	0.000151753	0.000687681	1.58E-05
1	Deaths	44637	Low SDI	3	Both	22	All ages	644	Orofacial clefts	2	Percent	2019	0.000135131	0.000511168	1.69E-05
1	Deaths	44637	Low SDI	1	Male	22	All ages	644	Orofacial clefts	3	Rate	2019	0.092823	0.395368369	0.01044304
1	Deaths	44637	Low SDI	2	Female	22	All ages	644	Orofacial clefts	3	Rate	2019	0.099058794	0.465104649	0.010290199
1	Deaths	44637	Low SDI	3	Both	22	All ages	644	Orofacial clefts	3	Rate	2019	0.095935929	0.352440928	0.011657586
1	Deaths	44637	Low SDI	1	Male	27	Age-standardized	644	Orofacial clefts	3	Rate	2019	0.05765709	0.245442208	0.006502229
1	Deaths	44637	Low SDI	2	Female	27	Age-standardized	644	Orofacial clefts	3	Rate	2019	0.064869768	0.304422643	0.006743119
1	Deaths	44637	Low SDI	3	Both	27	Age-standardized	644	Orofacial clefts	3	Rate	2019	0.061193874	0.226065945	0.007441689
1	Deaths	44635	High SDI	1	Male	22	All ages	644	Orofacial clefts	1	Number	2017	6.565455889	10.88395728	2.370015624
1	Deaths	44635	High SDI	2	Female	22	All ages	644	Orofacial clefts	1	Number	2017	5.596602158	7.906965692	3.273677638
1	Deaths	44635	High SDI	3	Both	22	All ages	644	Orofacial clefts	1	Number	2017	12.16205805	17.54255636	6.598650878
1	Deaths	44635	High SDI	1	Male	22	All ages	644	Orofacial clefts	2	Percent	2017	1.40E-06	2.32E-06	5.06E-07
1	Deaths	44635	High SDI	2	Female	22	All ages	644	Orofacial clefts	2	Percent	2017	1.26E-06	1.78E-06	7.35E-07
1	Deaths	44635	High SDI	3	Both	22	All ages	644	Orofacial clefts	2	Percent	2017	1.33E-06	1.92E-06	7.23E-07
1	Deaths	44635	High SDI	1	Male	22	All ages	644	Orofacial clefts	3	Rate	2017	0.001222625	0.00202682	0.000441346
1	Deaths	44635	High SDI	2	Female	22	All ages	644	Orofacial clefts	3	Rate	2017	0.00103669	0.001464652	0.000606402
1	Deaths	44635	High SDI	3	Both	22	All ages	644	Orofacial clefts	3	Rate	2017	0.001129411	0.001629063	0.000612774
1	Deaths	44635	High SDI	1	Male	27	Age-standardized	644	Orofacial clefts	3	Rate	2017	0.002363582	0.003918307	0.000851997
1	Deaths	44635	High SDI	2	Female	27	Age-standardized	644	Orofacial clefts	3	Rate	2017	0.002123127	0.002997202	0.001239896
1	Deaths	44635	High SDI	3	Both	27	Age-standardized	644	Orofacial clefts	3	Rate	2017	0.002246525	0.003236889	0.00121695
1	Deaths	44635	High SDI	1	Male	22	All ages	644	Orofacial clefts	1	Number	2016	7.193811929	11.80739837	2.61157766
1	Deaths	44635	High SDI	2	Female	22	All ages	644	Orofacial clefts	1	Number	2016	6.325510805	8.788588133	3.817670594
1	Deaths	44635	High SDI	3	Both	22	All ages	644	Orofacial clefts	1	Number	2016	13.51932273	18.95108182	7.453016112
1	Deaths	44635	High SDI	1	Male	22	All ages	644	Orofacial clefts	2	Percent	2016	1.56E-06	2.58E-06	5.65E-07
1	Deaths	44635	High SDI	2	Female	22	All ages	644	Orofacial clefts	2	Percent	2016	1.44E-06	2.00E-06	8.71E-07
1	Deaths	44635	High SDI	3	Both	22	All ages	644	Orofacial clefts	2	Percent	2016	1.50E-06	2.11E-06	8.27E-07
1	Deaths	44635	High SDI	1	Male	22	All ages	644	Orofacial clefts	3	Rate	2016	0.001347671	0.002211969	0.000489246
1	Deaths	44635	High SDI	2	Female	22	All ages	644	Orofacial clefts	3	Rate	2016	0.001178179	0.001636947	0.000711073
1	Deaths	44635	High SDI	3	Both	22	All ages	644	Orofacial clefts	3	Rate	2016	0.00126268	0.001769996	0.000696098
1	Deaths	44635	High SDI	1	Male	27	Age-standardized	644	Orofacial clefts	3	Rate	2016	0.002544826	0.004170995	0.000922965
1	Deaths	44635	High SDI	2	Female	27	Age-standardized	644	Orofacial clefts	3	Rate	2016	0.002358771	0.00328452	0.001421851
1	Deaths	44635	High SDI	3	Both	27	Age-standardized	644	Orofacial clefts	3	Rate	2016	0.002454274	0.003441416	0.00135171
1	Deaths	44636	Low-middle SDI	1	Male	22	All ages	644	Orofacial clefts	1	Number	2016	428.995334	1461.309244	96.4245392
1	Deaths	44636	Low-middle SDI	2	Female	22	All ages	644	Orofacial clefts	1	Number	2016	374.1278564	1051.508901	150.8479219
1	Deaths	44636	Low-middle SDI	3	Both	22	All ages	644	Orofacial clefts	1	Number	2016	803.1231904	1706.035857	282.8936408
1	Deaths	44636	Low-middle SDI	1	Male	22	All ages	644	Orofacial clefts	2	Percent	2016	6.33E-05	0.000218061	1.42E-05
1	Deaths	44636	Low-middle SDI	2	Female	22	All ages	644	Orofacial clefts	2	Percent	2016	6.47E-05	0.000180808	2.65E-05
1	Deaths	44636	Low-middle SDI	3	Both	22	All ages	644	Orofacial clefts	2	Percent	2016	6.39E-05	0.000138789	2.31E-05
1	Deaths	44636	Low-middle SDI	1	Male	22	All ages	644	Orofacial clefts	3	Rate	2016	0.047228364	0.160876446	0.010615438
1	Deaths	44636	Low-middle SDI	2	Female	22	All ages	644	Orofacial clefts	3	Rate	2016	0.041827919	0.117559888	0.016864969
1	Deaths	44636	Low-middle SDI	3	Both	22	All ages	644	Orofacial clefts	3	Rate	2016	0.044548957	0.0946332	0.015692009
1	Deaths	44636	Low-middle SDI	1	Male	27	Age-standardized	644	Orofacial clefts	3	Rate	2016	0.041869137	0.142600281	0.009413473
1	Deaths	44636	Low-middle SDI	2	Female	27	Age-standardized	644	Orofacial clefts	3	Rate	2016	0.038942791	0.109432412	0.015704225
1	Deaths	44636	Low-middle SDI	3	Both	27	Age-standardized	644	Orofacial clefts	3	Rate	2016	0.040457146	0.085923486	0.014257519
1	Deaths	44634	High-middle SDI	1	Male	22	All ages	644	Orofacial clefts	1	Number	2014	79.38703738	123.793339	42.15263014
1	Deaths	44634	High-middle SDI	2	Female	22	All ages	644	Orofacial clefts	1	Number	2014	74.26357176	94.8987804	53.27513176
1	Deaths	44634	High-middle SDI	3	Both	22	All ages	644	Orofacial clefts	1	Number	2014	153.6506091	194.4126877	116.1213641
1	Deaths	44634	High-middle SDI	1	Male	22	All ages	644	Orofacial clefts	2	Percent	2014	1.39E-05	2.17E-05	7.53E-06
1	Deaths	44634	High-middle SDI	2	Female	22	All ages	644	Orofacial clefts	2	Percent	2014	1.55E-05	2.02E-05	1.12E-05
1	Deaths	44634	High-middle SDI	3	Both	22	All ages	644	Orofacial clefts	2	Percent	2014	1.46E-05	1.87E-05	1.10E-05
1	Deaths	44634	High-middle SDI	1	Male	22	All ages	644	Orofacial clefts	3	Rate	2014	0.012658892	0.019739829	0.006721571
1	Deaths	44634	High-middle SDI	2	Female	22	All ages	644	Orofacial clefts	3	Rate	2014	0.011762028	0.015030278	0.008437833
1	Deaths	44634	High-middle SDI	3	Both	22	All ages	644	Orofacial clefts	3	Rate	2014	0.012208943	0.015447862	0.009226902
1	Deaths	44634	High-middle SDI	1	Male	27	Age-standardized	644	Orofacial clefts	3	Rate	2014	0.020754945	0.032372622	0.011020738
1	Deaths	44634	High-middle SDI	2	Female	27	Age-standardized	644	Orofacial clefts	3	Rate	2014	0.021378624	0.02734152	0.015319895
1	Deaths	44634	High-middle SDI	3	Both	27	Age-standardized	644	Orofacial clefts	3	Rate	2014	0.021051761	0.026642697	0.015907378
1	Deaths	1	Global	1	Male	22	All ages	644	Orofacial clefts	1	Number	2018	1127.914571	3283.993066	299.7310173
1	Deaths	1	Global	2	Female	22	All ages	644	Orofacial clefts	1	Number	2018	1083.263074	3801.568537	366.4871985
1	Deaths	1	Global	3	Both	22	All ages	644	Orofacial clefts	1	Number	2018	2211.177645	5561.911125	728.5534522
1	Deaths	1	Global	1	Male	22	All ages	644	Orofacial clefts	2	Percent	2018	3.67E-05	0.000105965	9.88E-06
1	Deaths	1	Global	2	Female	22	All ages	644	Orofacial clefts	2	Percent	2018	4.21E-05	0.00014966	1.42E-05
1	Deaths	1	Global	3	Both	22	All ages	644	Orofacial clefts	2	Percent	2018	3.92E-05	9.82E-05	1.30E-05
1	Deaths	1	Global	1	Male	22	All ages	644	Orofacial clefts	3	Rate	2018	0.029326746	0.085386636	0.007793264
1	Deaths	1	Global	2	Female	22	All ages	644	Orofacial clefts	3	Rate	2018	0.028387396	0.099621814	0.009603962
1	Deaths	1	Global	3	Both	22	All ages	644	Orofacial clefts	3	Rate	2018	0.028858912	0.072590596	0.009508625
1	Deaths	1	Global	1	Male	27	Age-standardized	644	Orofacial clefts	3	Rate	2018	0.032908161	0.095822589	0.008743207
1	Deaths	1	Global	2	Female	27	Age-standardized	644	Orofacial clefts	3	Rate	2018	0.033802741	0.118545102	0.011451467
1	Deaths	1	Global	3	Both	27	Age-standardized	644	Orofacial clefts	3	Rate	2018	0.033342854	0.083615959	0.010993195
1	Deaths	44639	Middle SDI	1	Male	22	All ages	644	Orofacial clefts	1	Number	2015	280.3700874	505.5921107	160.8696626
1	Deaths	44639	Middle SDI	2	Female	22	All ages	644	Orofacial clefts	1	Number	2015	239.0978594	306.6754682	176.9695757
1	Deaths	44639	Middle SDI	3	Both	22	All ages	644	Orofacial clefts	1	Number	2015	519.4679468	715.6502003	362.898456
1	Deaths	44639	Middle SDI	1	Male	22	All ages	644	Orofacial clefts	2	Percent	2015	3.23E-05	5.83E-05	1.85E-05
1	Deaths	44639	Middle SDI	2	Female	22	All ages	644	Orofacial clefts	2	Percent	2015	3.77E-05	4.84E-05	2.78E-05
1	Deaths	44639	Middle SDI	3	Both	22	All ages	644	Orofacial clefts	2	Percent	2015	3.46E-05	4.80E-05	2.42E-05
1	Deaths	44639	Middle SDI	1	Male	22	All ages	644	Orofacial clefts	3	Rate	2015	0.024044984	0.043360382	0.013796438
1	Deaths	44639	Middle SDI	2	Female	22	All ages	644	Orofacial clefts	3	Rate	2015	0.020838861	0.026728669	0.015423996
1	Deaths	44639	Middle SDI	3	Both	22	All ages	644	Orofacial clefts	3	Rate	2015	0.022454852	0.03093515	0.015686879
1	Deaths	44639	Middle SDI	1	Male	27	Age-standardized	644	Orofacial clefts	3	Rate	2015	0.028884701	0.052078667	0.016573635
1	Deaths	44639	Middle SDI	2	Female	27	Age-standardized	644	Orofacial clefts	3	Rate	2015	0.026911271	0.034518907	0.01991764
1	Deaths	44639	Middle SDI	3	Both	27	Age-standardized	644	Orofacial clefts	3	Rate	2015	0.027942704	0.038492801	0.019520788
1	Deaths	1	Global	1	Male	22	All ages	644	Orofacial clefts	1	Number	2017	1242.635423	3466.334877	332.562168
1	Deaths	1	Global	2	Female	22	All ages	644	Orofacial clefts	1	Number	2017	1180.47728	4111.181613	413.3473792
1	Deaths	1	Global	3	Both	22	All ages	644	Orofacial clefts	1	Number	2017	2423.112703	5956.78589	813.7214106
1	Deaths	1	Global	1	Male	22	All ages	644	Orofacial clefts	2	Percent	2017	4.09E-05	0.000112949	1.08E-05
1	Deaths	1	Global	2	Female	22	All ages	644	Orofacial clefts	2	Percent	2017	4.64E-05	0.00016157	1.63E-05
1	Deaths	1	Global	3	Both	22	All ages	644	Orofacial clefts	2	Percent	2017	4.34E-05	0.000107501	1.46E-05
1	Deaths	1	Global	1	Male	22	All ages	644	Orofacial clefts	3	Rate	2017	0.03267834	0.091156317	0.00874559
1	Deaths	1	Global	2	Female	22	All ages	644	Orofacial clefts	3	Rate	2017	0.031288098	0.108965294	0.010955614
1	Deaths	1	Global	3	Both	22	All ages	644	Orofacial clefts	3	Rate	2017	0.031985944	0.078631679	0.01074141
1	Deaths	1	Global	1	Male	27	Age-standardized	644	Orofacial clefts	3	Rate	2017	0.035592983	0.099285168	0.009524905
1	Deaths	1	Global	2	Female	27	Age-standardized	644	Orofacial clefts	3	Rate	2017	0.036240537	0.126140413	0.01269611
1	Deaths	1	Global	3	Both	27	Age-standardized	644	Orofacial clefts	3	Rate	2017	0.03590951	0.088165897	0.012061542
1	Deaths	44634	High-middle SDI	1	Male	22	All ages	644	Orofacial clefts	1	Number	2017	61.82849515	96.69058503	31.76297267
1	Deaths	44634	High-middle SDI	2	Female	22	All ages	644	Orofacial clefts	1	Number	2017	55.02193129	73.66048016	33.74749822
1	Deaths	44634	High-middle SDI	3	Both	22	All ages	644	Orofacial clefts	1	Number	2017	116.8504264	153.5193988	78.02160352
1	Deaths	44634	High-middle SDI	1	Male	22	All ages	644	Orofacial clefts	2	Percent	2017	1.06E-05	1.68E-05	5.56E-06
1	Deaths	44634	High-middle SDI	2	Female	22	All ages	644	Orofacial clefts	2	Percent	2017	1.11E-05	1.50E-05	6.79E-06
1	Deaths	44634	High-middle SDI	3	Both	22	All ages	644	Orofacial clefts	2	Percent	2017	1.08E-05	1.42E-05	7.16E-06
1	Deaths	44634	High-middle SDI	1	Male	22	All ages	644	Orofacial clefts	3	Rate	2017	0.009647386	0.015087079	0.004956123
1	Deaths	44634	High-middle SDI	2	Female	22	All ages	644	Orofacial clefts	3	Rate	2017	0.008561672	0.011461918	0.00525127
1	Deaths	44634	High-middle SDI	3	Both	22	All ages	644	Orofacial clefts	3	Rate	2017	0.00910378	0.011960648	0.006078639
1	Deaths	44634	High-middle SDI	1	Male	27	Age-standardized	644	Orofacial clefts	3	Rate	2017	0.015931073	0.024923693	0.008195808
1	Deaths	44634	High-middle SDI	2	Female	27	Age-standardized	644	Orofacial clefts	3	Rate	2017	0.015691341	0.021072013	0.009588971
1	Deaths	44634	High-middle SDI	3	Both	27	Age-standardized	644	Orofacial clefts	3	Rate	2017	0.015817216	0.020793033	0.010539508
1	Deaths	44634	High-middle SDI	1	Male	22	All ages	644	Orofacial clefts	1	Number	2016	70.48009949	113.2769408	36.08918495
1	Deaths	44634	High-middle SDI	2	Female	22	All ages	644	Orofacial clefts	1	Number	2016	64.48332002	82.5968921	41.85255225
1	Deaths	44634	High-middle SDI	3	Both	22	All ages	644	Orofacial clefts	1	Number	2016	134.9634195	173.1852074	93.33841635
1	Deaths	44634	High-middle SDI	1	Male	22	All ages	644	Orofacial clefts	2	Percent	2016	1.21E-05	1.96E-05	6.13E-06
1	Deaths	44634	High-middle SDI	2	Female	22	All ages	644	Orofacial clefts	2	Percent	2016	1.31E-05	1.69E-05	8.73E-06
1	Deaths	44634	High-middle SDI	3	Both	22	All ages	644	Orofacial clefts	2	Percent	2016	1.26E-05	1.62E-05	8.72E-06
1	Deaths	44634	High-middle SDI	1	Male	22	All ages	644	Orofacial clefts	3	Rate	2016	0.011074252	0.017798747	0.005670547
1	Deaths	44634	High-middle SDI	2	Female	22	All ages	644	Orofacial clefts	3	Rate	2016	0.010089935	0.01292423	0.006548818
1	Deaths	44634	High-middle SDI	3	Both	22	All ages	644	Orofacial clefts	3	Rate	2016	0.01058107	0.01357764	0.007317689
1	Deaths	44634	High-middle SDI	1	Male	27	Age-standardized	644	Orofacial clefts	3	Rate	2016	0.017603964	0.028294949	0.009012202
1	Deaths	44634	High-middle SDI	2	Female	27	Age-standardized	644	Orofacial clefts	3	Rate	2016	0.017811872	0.02282114	0.011554145
1	Deaths	44634	High-middle SDI	3	Both	27	Age-standardized	644	Orofacial clefts	3	Rate	2016	0.017702516	0.022720896	0.012240352
1	Deaths	44635	High SDI	1	Male	22	All ages	644	Orofacial clefts	1	Number	2018	5.884521303	10.22800035	2.115464825
1	Deaths	44635	High SDI	2	Female	22	All ages	644	Orofacial clefts	1	Number	2018	5.08131596	7.489044002	2.924406607
1	Deaths	44635	High SDI	3	Both	22	All ages	644	Orofacial clefts	1	Number	2018	10.96583726	16.55469544	5.81323818
1	Deaths	44635	High SDI	1	Male	22	All ages	644	Orofacial clefts	2	Percent	2018	1.24E-06	2.15E-06	4.44E-07
1	Deaths	44635	High SDI	2	Female	22	All ages	644	Orofacial clefts	2	Percent	2018	1.13E-06	1.66E-06	6.46E-07
1	Deaths	44635	High SDI	3	Both	22	All ages	644	Orofacial clefts	2	Percent	2018	1.18E-06	1.79E-06	6.30E-07
1	Deaths	44635	High SDI	1	Male	22	All ages	644	Orofacial clefts	3	Rate	2018	0.001090079	0.001894688	0.00039188
1	Deaths	44635	High SDI	2	Female	22	All ages	644	Orofacial clefts	3	Rate	2018	0.000936636	0.001380451	0.000539054
1	Deaths	44635	High SDI	3	Both	22	All ages	644	Orofacial clefts	3	Rate	2018	0.001013168	0.001529539	0.000537103
1	Deaths	44635	High SDI	1	Male	27	Age-standardized	644	Orofacial clefts	3	Rate	2018	0.00216541	0.003764503	0.000777219
1	Deaths	44635	High SDI	2	Female	27	Age-standardized	644	Orofacial clefts	3	Rate	2018	0.001968709	0.002907075	0.00113075
1	Deaths	44635	High SDI	3	Both	27	Age-standardized	644	Orofacial clefts	3	Rate	2018	0.002069614	0.003128725	0.001095832
1	Deaths	1	Global	1	Male	22	All ages	644	Orofacial clefts	1	Number	2019	1053.204825	3113.612921	268.8760123
1	Deaths	1	Global	2	Female	22	All ages	644	Orofacial clefts	1	Number	2019	997.4783442	3557.086341	322.333225
1	Deaths	1	Global	3	Both	22	All ages	644	Orofacial clefts	1	Number	2019	2050.683169	5136.896058	635.5908392
1	Deaths	1	Global	1	Male	22	All ages	644	Orofacial clefts	2	Percent	2019	3.39E-05	9.94E-05	8.76E-06
1	Deaths	1	Global	2	Female	22	All ages	644	Orofacial clefts	2	Percent	2019	3.85E-05	0.000132566	1.23E-05
1	Deaths	1	Global	3	Both	22	All ages	644	Orofacial clefts	2	Percent	2019	3.60E-05	9.19E-05	1.13E-05
1	Deaths	1	Global	1	Male	22	All ages	644	Orofacial clefts	3	Rate	2019	0.027090272	0.080087574	0.006915962
1	Deaths	1	Global	2	Female	22	All ages	644	Orofacial clefts	3	Rate	2019	0.025857698	0.092210589	0.008355866
1	Deaths	1	Global	3	Both	22	All ages	644	Orofacial clefts	3	Rate	2019	0.026476387	0.066322508	0.008206119
1	Deaths	1	Global	1	Male	27	Age-standardized	644	Orofacial clefts	3	Rate	2019	0.031452188	0.092981363	0.008026739
1	Deaths	1	Global	2	Female	27	Age-standardized	644	Orofacial clefts	3	Rate	2019	0.031788779	0.113260188	0.010288375
1	Deaths	1	Global	3	Both	27	Age-standardized	644	Orofacial clefts	3	Rate	2019	0.031616976	0.078830372	0.00980677
1	Deaths	44635	High SDI	1	Male	22	All ages	644	Orofacial clefts	1	Number	2021	3.653020648	6.899139596	1.137904765
1	Deaths	44635	High SDI	2	Female	22	All ages	644	Orofacial clefts	1	Number	2021	2.98261248	4.822686334	1.3709027
1	Deaths	44635	High SDI	3	Both	22	All ages	644	Orofacial clefts	1	Number	2021	6.635633128	11.36738938	3.088524217
1	Deaths	44635	High SDI	1	Male	22	All ages	644	Orofacial clefts	2	Percent	2021	6.63E-07	1.24E-06	2.04E-07
1	Deaths	44635	High SDI	2	Female	22	All ages	644	Orofacial clefts	2	Percent	2021	5.92E-07	9.58E-07	2.71E-07
1	Deaths	44635	High SDI	3	Both	22	All ages	644	Orofacial clefts	2	Percent	2021	6.29E-07	1.08E-06	2.93E-07
1	Deaths	44635	High SDI	1	Male	22	All ages	644	Orofacial clefts	3	Rate	2021	0.000669429	0.001264291	0.000208525
1	Deaths	44635	High SDI	2	Female	22	All ages	644	Orofacial clefts	3	Rate	2021	0.000543919	0.000879482	0.000250003
1	Deaths	44635	High SDI	3	Both	22	All ages	644	Orofacial clefts	3	Rate	2021	0.000606521	0.001039021	0.000282303
1	Deaths	44635	High SDI	1	Male	27	Age-standardized	644	Orofacial clefts	3	Rate	2021	0.001424845	0.002688644	0.00044302
1	Deaths	44635	High SDI	2	Female	27	Age-standardized	644	Orofacial clefts	3	Rate	2021	0.00122525	0.001983655	0.000562452
1	Deaths	44635	High SDI	3	Both	27	Age-standardized	644	Orofacial clefts	3	Rate	2021	0.001327627	0.002275841	0.000617969
1	Deaths	44636	Low-middle SDI	1	Male	22	All ages	644	Orofacial clefts	1	Number	2018	349.3721471	1123.638219	82.03156539
1	Deaths	44636	Low-middle SDI	2	Female	22	All ages	644	Orofacial clefts	1	Number	2018	310.7698264	845.6969119	126.8841204
1	Deaths	44636	Low-middle SDI	3	Both	22	All ages	644	Orofacial clefts	1	Number	2018	660.1419735	1381.647867	237.1191207
1	Deaths	44636	Low-middle SDI	1	Male	22	All ages	644	Orofacial clefts	2	Percent	2018	5.04E-05	0.000160556	1.19E-05
1	Deaths	44636	Low-middle SDI	2	Female	22	All ages	644	Orofacial clefts	2	Percent	2018	5.28E-05	0.0001415	2.14E-05
1	Deaths	44636	Low-middle SDI	3	Both	22	All ages	644	Orofacial clefts	2	Percent	2018	5.15E-05	0.000106696	1.91E-05
1	Deaths	44636	Low-middle SDI	1	Male	22	All ages	644	Orofacial clefts	3	Rate	2018	0.037429138	0.120378257	0.008788253
1	Deaths	44636	Low-middle SDI	2	Female	22	All ages	644	Orofacial clefts	3	Rate	2018	0.033763174	0.091879615	0.013785156
1	Deaths	44636	Low-middle SDI	3	Both	22	All ages	644	Orofacial clefts	3	Rate	2018	0.035608992	0.074528042	0.012790541
1	Deaths	44636	Low-middle SDI	1	Male	27	Age-standardized	644	Orofacial clefts	3	Rate	2018	0.034811679	0.111972772	0.008174663
1	Deaths	44636	Low-middle SDI	2	Female	27	Age-standardized	644	Orofacial clefts	3	Rate	2018	0.033000779	0.089830183	0.013474077
1	Deaths	44636	Low-middle SDI	3	Both	27	Age-standardized	644	Orofacial clefts	3	Rate	2018	0.033938164	0.07105035	0.012190525
1	Deaths	44637	Low SDI	1	Male	22	All ages	644	Orofacial clefts	1	Number	1996	612.2411543	2734.515055	49.979102
1	Deaths	44637	Low SDI	2	Female	22	All ages	644	Orofacial clefts	1	Number	1996	601.3129077	3173.738255	40.17045764
1	Deaths	44637	Low SDI	3	Both	22	All ages	644	Orofacial clefts	1	Number	1996	1213.554062	4635.525853	103.8350414
1	Deaths	44637	Low SDI	1	Male	22	All ages	644	Orofacial clefts	2	Percent	1996	0.000146233	0.000657831	1.17E-05
1	Deaths	44637	Low SDI	2	Female	22	All ages	644	Orofacial clefts	2	Percent	1996	0.000163414	0.000865461	1.08E-05
1	Deaths	44637	Low SDI	3	Both	22	All ages	644	Orofacial clefts	2	Percent	1996	0.000154323	0.000593556	1.31E-05
1	Deaths	44637	Low SDI	1	Male	22	All ages	644	Orofacial clefts	3	Rate	1996	0.208094335	0.929432933	0.016987372
1	Deaths	44637	Low SDI	2	Female	22	All ages	644	Orofacial clefts	3	Rate	1996	0.207757076	1.096544862	0.013879125
1	Deaths	44637	Low SDI	3	Both	22	All ages	644	Orofacial clefts	3	Rate	1996	0.207927087	0.794238525	0.017790817
1	Deaths	44637	Low SDI	1	Male	27	Age-standardized	644	Orofacial clefts	3	Rate	1996	0.100841304	0.450919428	0.008344322
1	Deaths	44637	Low SDI	2	Female	27	Age-standardized	644	Orofacial clefts	3	Rate	1996	0.10665321	0.566013522	0.00717284
1	Deaths	44637	Low SDI	3	Both	27	Age-standardized	644	Orofacial clefts	3	Rate	1996	0.103731455	0.401482483	0.008950723
1	Deaths	44636	Low-middle SDI	1	Male	22	All ages	644	Orofacial clefts	1	Number	2021	273.7186218	900.7671294	62.25337768
1	Deaths	44636	Low-middle SDI	2	Female	22	All ages	644	Orofacial clefts	1	Number	2021	222.9932238	578.9519224	93.31845658
1	Deaths	44636	Low-middle SDI	3	Both	22	All ages	644	Orofacial clefts	1	Number	2021	496.7118455	1068.871108	176.9065294
1	Deaths	44636	Low-middle SDI	1	Male	22	All ages	644	Orofacial clefts	2	Percent	2021	3.08E-05	9.88E-05	7.17E-06
1	Deaths	44636	Low-middle SDI	2	Female	22	All ages	644	Orofacial clefts	2	Percent	2021	3.24E-05	8.47E-05	1.38E-05
1	Deaths	44636	Low-middle SDI	3	Both	22	All ages	644	Orofacial clefts	2	Percent	2021	3.15E-05	6.72E-05	1.12E-05
1	Deaths	44636	Low-middle SDI	1	Male	22	All ages	644	Orofacial clefts	3	Rate	2021	0.028343266	0.093273459	0.00644627
1	Deaths	44636	Low-middle SDI	2	Female	22	All ages	644	Orofacial clefts	3	Rate	2021	0.023340662	0.060598798	0.009767627
1	Deaths	44636	Low-middle SDI	3	Both	22	All ages	644	Orofacial clefts	3	Rate	2021	0.02585543	0.055638137	0.009208547
1	Deaths	44636	Low-middle SDI	1	Male	27	Age-standardized	644	Orofacial clefts	3	Rate	2021	0.028397077	0.093467498	0.006459236
1	Deaths	44636	Low-middle SDI	2	Female	27	Age-standardized	644	Orofacial clefts	3	Rate	2021	0.024660334	0.064046113	0.010318215
1	Deaths	44636	Low-middle SDI	3	Both	27	Age-standardized	644	Orofacial clefts	3	Rate	2021	0.026590942	0.057240432	0.009465775
1	Deaths	44637	Low SDI	1	Male	22	All ages	644	Orofacial clefts	1	Number	2002	630.351157	2926.729279	50.70021149
1	Deaths	44637	Low SDI	2	Female	22	All ages	644	Orofacial clefts	1	Number	2002	615.219855	3454.192618	45.14398712
1	Deaths	44637	Low SDI	3	Both	22	All ages	644	Orofacial clefts	1	Number	2002	1245.571012	4770.822004	111.7012264
1	Deaths	44637	Low SDI	1	Male	22	All ages	644	Orofacial clefts	2	Percent	2002	0.000147508	0.000695919	1.16E-05
1	Deaths	44637	Low SDI	2	Female	22	All ages	644	Orofacial clefts	2	Percent	2002	0.000161446	0.000904168	1.20E-05
1	Deaths	44637	Low SDI	3	Both	22	All ages	644	Orofacial clefts	2	Percent	2002	0.000154047	0.000588573	1.38E-05
1	Deaths	44637	Low SDI	1	Male	22	All ages	644	Orofacial clefts	3	Rate	2002	0.182531274	0.84749527	0.0146813
1	Deaths	44637	Low SDI	2	Female	22	All ages	644	Orofacial clefts	3	Rate	2002	0.180976868	1.016106607	0.013279834
1	Deaths	44637	Low SDI	3	Both	22	All ages	644	Orofacial clefts	3	Rate	2002	0.181760189	0.696183118	0.016300023
1	Deaths	44637	Low SDI	1	Male	27	Age-standardized	644	Orofacial clefts	3	Rate	2002	0.091127031	0.423658597	0.007418375
1	Deaths	44637	Low SDI	2	Female	27	Age-standardized	644	Orofacial clefts	3	Rate	2002	0.095520074	0.537173105	0.007026654
1	Deaths	44637	Low SDI	3	Both	27	Age-standardized	644	Orofacial clefts	3	Rate	2002	0.093313107	0.361293894	0.008410631
1	Deaths	44639	Middle SDI	1	Male	22	All ages	644	Orofacial clefts	1	Number	2017	233.4826745	440.7534528	126.48654
1	Deaths	44639	Middle SDI	2	Female	22	All ages	644	Orofacial clefts	1	Number	2017	190.817248	258.6195123	132.1293439
1	Deaths	44639	Middle SDI	3	Both	22	All ages	644	Orofacial clefts	1	Number	2017	424.2999226	609.0279704	276.1686174
1	Deaths	44639	Middle SDI	1	Male	22	All ages	644	Orofacial clefts	2	Percent	2017	2.62E-05	4.88E-05	1.40E-05
1	Deaths	44639	Middle SDI	2	Female	22	All ages	644	Orofacial clefts	2	Percent	2017	2.88E-05	3.93E-05	1.99E-05
1	Deaths	44639	Middle SDI	3	Both	22	All ages	644	Orofacial clefts	2	Percent	2017	2.73E-05	3.89E-05	1.78E-05
1	Deaths	44639	Middle SDI	1	Male	22	All ages	644	Orofacial clefts	3	Rate	2017	0.019608495	0.037015645	0.010622675
1	Deaths	44639	Middle SDI	2	Female	22	All ages	644	Orofacial clefts	3	Rate	2017	0.016278834	0.022063122	0.011272103
1	Deaths	44639	Middle SDI	3	Both	22	All ages	644	Orofacial clefts	3	Rate	2017	0.017956729	0.025774575	0.011687688
1	Deaths	44639	Middle SDI	1	Male	27	Age-standardized	644	Orofacial clefts	3	Rate	2017	0.024406405	0.046111402	0.013209209
1	Deaths	44639	Middle SDI	2	Female	27	Age-standardized	644	Orofacial clefts	3	Rate	2017	0.021787182	0.02954885	0.015081391
1	Deaths	44639	Middle SDI	3	Both	27	Age-standardized	644	Orofacial clefts	3	Rate	2017	0.023155782	0.033264045	0.015067005
1	Deaths	44635	High SDI	1	Male	22	All ages	644	Orofacial clefts	1	Number	2019	4.87856897	8.93342136	1.622958569
1	Deaths	44635	High SDI	2	Female	22	All ages	644	Orofacial clefts	1	Number	2019	3.994860561	6.152283437	2.113900976
1	Deaths	44635	High SDI	3	Both	22	All ages	644	Orofacial clefts	1	Number	2019	8.873429531	14.18013054	4.505238894
1	Deaths	44635	High SDI	1	Male	22	All ages	644	Orofacial clefts	2	Percent	2019	1.01E-06	1.85E-06	3.38E-07
1	Deaths	44635	High SDI	2	Female	22	All ages	644	Orofacial clefts	2	Percent	2019	8.83E-07	1.35E-06	4.67E-07
1	Deaths	44635	High SDI	3	Both	22	All ages	644	Orofacial clefts	2	Percent	2019	9.51E-07	1.52E-06	4.82E-07
1	Deaths	44635	High SDI	1	Male	22	All ages	644	Orofacial clefts	3	Rate	2019	0.000899648	0.001647396	0.000299287
1	Deaths	44635	High SDI	2	Female	22	All ages	644	Orofacial clefts	3	Rate	2019	0.000733203	0.001129169	0.000387978
1	Deaths	44635	High SDI	3	Both	22	All ages	644	Orofacial clefts	3	Rate	2019	0.000816229	0.001304369	0.000414418
1	Deaths	44635	High SDI	1	Male	27	Age-standardized	644	Orofacial clefts	3	Rate	2019	0.001845878	0.003388281	0.000612418
1	Deaths	44635	High SDI	2	Female	27	Age-standardized	644	Orofacial clefts	3	Rate	2019	0.001591922	0.002450284	0.00084087
1	Deaths	44635	High SDI	3	Both	27	Age-standardized	644	Orofacial clefts	3	Rate	2019	0.001722172	0.00275681	0.000872972
1	Deaths	44639	Middle SDI	1	Male	22	All ages	644	Orofacial clefts	1	Number	2016	260.1131449	477.5297033	145.6829501
1	Deaths	44639	Middle SDI	2	Female	22	All ages	644	Orofacial clefts	1	Number	2016	214.236019	279.2918405	152.4742818
1	Deaths	44639	Middle SDI	3	Both	22	All ages	644	Orofacial clefts	1	Number	2016	474.3491639	665.293845	316.3063737
1	Deaths	44639	Middle SDI	1	Male	22	All ages	644	Orofacial clefts	2	Percent	2016	2.95E-05	5.41E-05	1.66E-05
1	Deaths	44639	Middle SDI	2	Female	22	All ages	644	Orofacial clefts	2	Percent	2016	3.30E-05	4.29E-05	2.34E-05
1	Deaths	44639	Middle SDI	3	Both	22	All ages	644	Orofacial clefts	2	Percent	2016	3.10E-05	4.33E-05	2.07E-05
1	Deaths	44639	Middle SDI	1	Male	22	All ages	644	Orofacial clefts	3	Rate	2016	0.02207486	0.040526216	0.012363584
1	Deaths	44639	Middle SDI	2	Female	22	All ages	644	Orofacial clefts	3	Rate	2016	0.018471862	0.024081106	0.01314664
1	Deaths	44639	Middle SDI	3	Both	22	All ages	644	Orofacial clefts	3	Rate	2016	0.020287636	0.028454228	0.013528238
1	Deaths	44639	Middle SDI	1	Male	27	Age-standardized	644	Orofacial clefts	3	Rate	2016	0.026622074	0.048887263	0.014907908
1	Deaths	44639	Middle SDI	2	Female	27	Age-standardized	644	Orofacial clefts	3	Rate	2016	0.023980522	0.031266236	0.017067834
1	Deaths	44639	Middle SDI	3	Both	27	Age-standardized	644	Orofacial clefts	3	Rate	2016	0.025361371	0.03557497	0.016909069
1	Deaths	44634	High-middle SDI	1	Male	22	All ages	644	Orofacial clefts	1	Number	2018	53.22807562	83.10135141	27.07643857
1	Deaths	44634	High-middle SDI	2	Female	22	All ages	644	Orofacial clefts	1	Number	2018	46.05883386	63.49295704	28.04557651
1	Deaths	44634	High-middle SDI	3	Both	22	All ages	644	Orofacial clefts	1	Number	2018	99.28690948	133.5485915	63.93546339
1	Deaths	44634	High-middle SDI	1	Male	22	All ages	644	Orofacial clefts	2	Percent	2018	9.08E-06	1.45E-05	4.54E-06
1	Deaths	44634	High-middle SDI	2	Female	22	All ages	644	Orofacial clefts	2	Percent	2018	9.17E-06	1.26E-05	5.52E-06
1	Deaths	44634	High-middle SDI	3	Both	22	All ages	644	Orofacial clefts	2	Percent	2018	9.11E-06	1.25E-05	5.82E-06
1	Deaths	44634	High-middle SDI	1	Male	22	All ages	644	Orofacial clefts	3	Rate	2018	0.008252517	0.012884091	0.00419795
1	Deaths	44634	High-middle SDI	2	Female	22	All ages	644	Orofacial clefts	3	Rate	2018	0.007131292	0.009830619	0.004342298
1	Deaths	44634	High-middle SDI	3	Both	22	All ages	644	Orofacial clefts	3	Rate	2018	0.007691524	0.010345696	0.00495293
1	Deaths	44634	High-middle SDI	1	Male	27	Age-standardized	644	Orofacial clefts	3	Rate	2018	0.01446421	0.022598898	0.007334341
1	Deaths	44634	High-middle SDI	2	Female	27	Age-standardized	644	Orofacial clefts	3	Rate	2018	0.01384413	0.019138107	0.008389761
1	Deaths	44634	High-middle SDI	3	Both	27	Age-standardized	644	Orofacial clefts	3	Rate	2018	0.014169648	0.019095021	0.009103284
1	Deaths	44636	Low-middle SDI	1	Male	22	All ages	644	Orofacial clefts	1	Number	2019	325.395268	1023.607337	74.68923135
1	Deaths	44636	Low-middle SDI	2	Female	22	All ages	644	Orofacial clefts	1	Number	2019	284.0523721	762.3670925	115.8371354
1	Deaths	44636	Low-middle SDI	3	Both	22	All ages	644	Orofacial clefts	1	Number	2019	609.44764	1239.97853	220.5342275
1	Deaths	44636	Low-middle SDI	1	Male	22	All ages	644	Orofacial clefts	2	Percent	2019	4.67E-05	0.000149378	1.06E-05
1	Deaths	44636	Low-middle SDI	2	Female	22	All ages	644	Orofacial clefts	2	Percent	2019	4.81E-05	0.000127024	2.02E-05
1	Deaths	44636	Low-middle SDI	3	Both	22	All ages	644	Orofacial clefts	2	Percent	2019	4.73E-05	9.84E-05	1.77E-05
1	Deaths	44636	Low-middle SDI	1	Male	22	All ages	644	Orofacial clefts	3	Rate	2019	0.034441399	0.108343521	0.007905467
1	Deaths	44636	Low-middle SDI	2	Female	22	All ages	644	Orofacial clefts	3	Rate	2019	0.030462777	0.081758931	0.012422782
1	Deaths	44636	Low-middle SDI	3	Both	22	All ages	644	Orofacial clefts	3	Rate	2019	0.032465146	0.066053392	0.011747811
1	Deaths	44636	Low-middle SDI	1	Male	27	Age-standardized	644	Orofacial clefts	3	Rate	2019	0.032902238	0.103536717	0.007552797
1	Deaths	44636	Low-middle SDI	2	Female	27	Age-standardized	644	Orofacial clefts	3	Rate	2019	0.030602181	0.082163579	0.01247486
1	Deaths	44636	Low-middle SDI	3	Both	27	Age-standardized	644	Orofacial clefts	3	Rate	2019	0.031791627	0.064691664	0.011502669
1	Deaths	44637	Low SDI	1	Male	22	All ages	644	Orofacial clefts	1	Number	1993	611.8565873	2638.076192	49.42594036
1	Deaths	44637	Low SDI	2	Female	22	All ages	644	Orofacial clefts	1	Number	1993	616.2601557	3383.032257	38.01322998
1	Deaths	44637	Low SDI	3	Both	22	All ages	644	Orofacial clefts	1	Number	1993	1228.116743	4636.884295	103.4416054
1	Deaths	44637	Low SDI	1	Male	22	All ages	644	Orofacial clefts	2	Percent	1993	0.000154146	0.000675023	1.24E-05
1	Deaths	44637	Low SDI	2	Female	22	All ages	644	Orofacial clefts	2	Percent	1993	0.000176776	0.000969487	1.09E-05
1	Deaths	44637	Low SDI	3	Both	22	All ages	644	Orofacial clefts	2	Percent	1993	0.000164829	0.000623018	1.38E-05
1	Deaths	44637	Low SDI	1	Male	22	All ages	644	Orofacial clefts	3	Rate	1993	0.224688151	0.968763716	0.018150369
1	Deaths	44637	Low SDI	2	Female	22	All ages	644	Orofacial clefts	3	Rate	1993	0.229825194	1.261652305	0.014176477
1	Deaths	44637	Low SDI	3	Both	22	All ages	644	Orofacial clefts	3	Rate	1993	0.227236851	0.857956699	0.019139666
1	Deaths	44637	Low SDI	1	Male	27	Age-standardized	644	Orofacial clefts	3	Rate	1993	0.108520295	0.469771382	0.008915671
1	Deaths	44637	Low SDI	2	Female	27	Age-standardized	644	Orofacial clefts	3	Rate	1993	0.117570613	0.650105081	0.007314758
1	Deaths	44637	Low SDI	3	Both	27	Age-standardized	644	Orofacial clefts	3	Rate	1993	0.113004041	0.433318702	0.009571763
1	Deaths	44634	High-middle SDI	1	Male	22	All ages	644	Orofacial clefts	1	Number	2019	44.86620555	72.43225469	22.55313086
1	Deaths	44634	High-middle SDI	2	Female	22	All ages	644	Orofacial clefts	1	Number	2019	37.38715461	53.14486858	22.22501265
1	Deaths	44634	High-middle SDI	3	Both	22	All ages	644	Orofacial clefts	1	Number	2019	82.25336017	116.3250569	50.13075277
1	Deaths	44634	High-middle SDI	1	Male	22	All ages	644	Orofacial clefts	2	Percent	2019	7.56E-06	1.21E-05	3.71E-06
1	Deaths	44634	High-middle SDI	2	Female	22	All ages	644	Orofacial clefts	2	Percent	2019	7.35E-06	1.06E-05	4.30E-06
1	Deaths	44634	High-middle SDI	3	Both	22	All ages	644	Orofacial clefts	2	Percent	2019	7.45E-06	1.07E-05	4.57E-06
1	Deaths	44634	High-middle SDI	1	Male	22	All ages	644	Orofacial clefts	3	Rate	2019	0.006918242	0.011168848	0.003477629
1	Deaths	44634	High-middle SDI	2	Female	22	All ages	644	Orofacial clefts	3	Rate	2019	0.005764481	0.00819406	0.00342673
1	Deaths	44634	High-middle SDI	3	Both	22	All ages	644	Orofacial clefts	3	Rate	2019	0.006341336	0.008968099	0.003864838
1	Deaths	44634	High-middle SDI	1	Male	27	Age-standardized	644	Orofacial clefts	3	Rate	2019	0.013066651	0.021201518	0.006581424
1	Deaths	44634	High-middle SDI	2	Female	27	Age-standardized	644	Orofacial clefts	3	Rate	2019	0.01202473	0.017121765	0.007121134
1	Deaths	44634	High-middle SDI	3	Both	27	Age-standardized	644	Orofacial clefts	3	Rate	2019	0.01257127	0.01777471	0.007629866
1	Deaths	1	Global	1	Male	22	All ages	644	Orofacial clefts	1	Number	1996	4467.844767	9970.996319	1415.2113
1	Deaths	1	Global	2	Female	22	All ages	644	Orofacial clefts	1	Number	1996	3894.673698	10649.51795	1570.495113
1	Deaths	1	Global	3	Both	22	All ages	644	Orofacial clefts	1	Number	1996	8362.518465	15140.16927	3566.700748
1	Deaths	1	Global	1	Male	22	All ages	644	Orofacial clefts	2	Percent	1996	0.00016877	0.000379311	5.33E-05
1	Deaths	1	Global	2	Female	22	All ages	644	Orofacial clefts	2	Percent	1996	0.000172884	0.000475289	6.96E-05
1	Deaths	1	Global	3	Both	22	All ages	644	Orofacial clefts	2	Percent	1996	0.000170663	0.000309747	7.23E-05
1	Deaths	1	Global	1	Male	22	All ages	644	Orofacial clefts	3	Rate	1996	0.152862577	0.341147079	0.048419956
[truncated: 13,553 more rows]
